# Supplementary material for: Modeling the Simultaneous Dynamics of Proteins in Blood Plasma and the Cerebrospinal Fluid in Human In Vivo
Source: J Proteome Res. 2024 Jun 10;23(7):2408–18. doi: 10.1021/acs.jproteome.4c00059 (PMC11232576; doi:10.1021/acs.jproteome.4c00059)
Supplement: Supplementary file 2 — pr4c00059_si_002.xlsx [file pr4c00059_si_002.xlsx]

## Sheet: CSF-peptide-table
ID	AC	Gene_Symbol	Description	Peptide	Fraction	Charge_state	Peptide_start	Peptide_stop
1433E_HUMAN	P62258	YWHAE	14-3-3 protein epsilon	NLLSVAYK	F2	2	43	50
1433E_HUMAN	P62258	YWHAE	14-3-3 protein epsilon	QMVETELK	F1	2	87	94
1433F_HUMAN	Q04917	YWHAH	14-3-3 protein eta	NLLSVAYK	F2	2	43	50
1433F_HUMAN	Q04917	YWHAH	14-3-3 protein eta	YLAEVASGEK	F3	2	133	142
1433T_HUMAN	P27348	YWHAQ	14-3-3 protein theta	AVTEQGAELSNEER	F1	2	28	41
1433T_HUMAN	P27348	YWHAQ	14-3-3 protein theta	NLLSVAYK	F2	2	42	49
2AAA_HUMAN	P30153	PPP2R1A	Serine/threonine-protein phosphatase 2A 65 kDa regulatory subunit A alpha isoform	ELVSDANQHVK	F1	2	332	342
2AAA_HUMAN	P30153	PPP2R1A	Serine/threonine-protein phosphatase 2A 65 kDa regulatory subunit A alpha isoform	LSTIALALGVER	F3	2	35	46
4F2_HUMAN	P08195	SLC3A2	Amino acid transporter heavy chain SLC3A2	DLLLTSSYLSDSGSTGEHTK	F2	3	397	416
5MP2_HUMAN	Q7L1Q6	BZW1	eIF5-mimic protein 2	KEELVAEQAIK	F1	2	309	319
6PGD_HUMAN	P52209	PGD	6-phosphogluconate dehydrogenase, decarboxylating	GILFVGSGVSGGEEGAR	F4	2	120	136
6PGD_HUMAN	P52209	PGD	6-phosphogluconate dehydrogenase, decarboxylating	HEMLPASLIQAQR	F3	2	435	447
6PGD_HUMAN	P52209	PGD	6-phosphogluconate dehydrogenase, decarboxylating	HEMLPASLIQAQR	F3	3	435	447
6PGL_HUMAN	O95336	PGLS	6-phosphogluconolactonase	VTLTLPVLNAAR	F4	2	186	197
A16A1_HUMAN	Q8IZ83	ALDH16A1	Aldehyde dehydrogenase family 16 member A1	HQRLLWTLESLVTGR	F4	2	115	129
A1AG1_HUMAN	P02763	ORM1	Alpha-1-acid glycoprotein 1	EQLGEFYEALDCLR	F2	2	154	167
A1AG1_HUMAN	P02763	ORM1	Alpha-1-acid glycoprotein 1	NWGLSVYADKPETTK	F3	2	139	153
A1AG1_HUMAN	P02763	ORM1	Alpha-1-acid glycoprotein 1	NWGLSVYADKPETTK	F3	3	139	153
A1AG1_HUMAN	P02763	ORM1	Alpha-1-acid glycoprotein 1	TEDTIFLR	F2	2	74	81
A1AG1_HUMAN	P02763	ORM1	Alpha-1-acid glycoprotein 1	TYMLAFDVNDEK	F2	2	127	138
A1AG1_HUMAN	P02763	ORM1	Alpha-1-acid glycoprotein 1	YVGGQEHFAHLLILR	F4	3	109	123
A1AG2_HUMAN	P19652	ORM2	Alpha-1-acid glycoprotein 2	EQLGEFYEALDCLCIPR	F2	2	154	170
A1AG2_HUMAN	P19652	ORM2	Alpha-1-acid glycoprotein 2	TEDTIFLR	F2	2	74	81
A1AT_HUMAN	P01009	SERPINA1	Alpha-1-antitrypsin	AVLTIDEK	F1	2	360	367
A1AT_HUMAN	P01009	SERPINA1	Alpha-1-antitrypsin	AVLTIDEK	F2	2	360	367
A1AT_HUMAN	P01009	SERPINA1	Alpha-1-antitrypsin	AVLTIDEK	F3	2	360	367
A1AT_HUMAN	P01009	SERPINA1	Alpha-1-antitrypsin	FLEDVKK	F2	2	154	160
A1AT_HUMAN	P01009	SERPINA1	Alpha-1-antitrypsin	ITPNLAEFAFSLYR	F4	2	50	63
A1AT_HUMAN	P01009	SERPINA1	Alpha-1-antitrypsin	LGMFNIQHCK	F3	2	248	257
A1AT_HUMAN	P01009	SERPINA1	Alpha-1-antitrypsin	LQHLENELTHDIITK	F2	4	284	298
A1AT_HUMAN	P01009	SERPINA1	Alpha-1-antitrypsin	LSSWVLLMK	F4	2	259	267
A1AT_HUMAN	P01009	SERPINA1	Alpha-1-antitrypsin	LYHSEAFTVNFGDTEEAKK	F2	4	161	179
A1AT_HUMAN	P01009	SERPINA1	Alpha-1-antitrypsin	SVLGQLGITK	F2	2	325	334
A1AT_HUMAN	P01009	SERPINA1	Alpha-1-antitrypsin	SVLGQLGITK	F3	2	325	334
A1BG_HUMAN	P04217	A1BG	Alpha-1B-glycoprotein	ATWSGAVLAGR	F2	2	407	417
A1BG_HUMAN	P04217	A1BG	Alpha-1B-glycoprotein	CEGPIPDVTFELLR	F2	2	423	436
A1BG_HUMAN	P04217	A1BG	Alpha-1B-glycoprotein	CLAPLEGAR	F2	2	325	333
A1BG_HUMAN	P04217	A1BG	Alpha-1B-glycoprotein	GVTFLLR	F3	2	145	151
A1BG_HUMAN	P04217	A1BG	Alpha-1B-glycoprotein	GVTFLLR	F4	2	145	151
A1BG_HUMAN	P04217	A1BG	Alpha-1B-glycoprotein	HQFLLTGDTQGR	F2	2	79	90
A1BG_HUMAN	P04217	A1BG	Alpha-1B-glycoprotein	IFFHLNAVALGDGGHYTCR	F4	4	262	280
A1BG_HUMAN	P04217	A1BG	Alpha-1B-glycoprotein	LELHVDGPPPRPQLR	F2	3	392	406
A1BG_HUMAN	P04217	A1BG	Alpha-1B-glycoprotein	LELHVDGPPPRPQLR	F2	4	392	406
A1BG_HUMAN	P04217	A1BG	Alpha-1B-glycoprotein	LLELTGPK	F2	2	107	114
A1BG_HUMAN	P04217	A1BG	Alpha-1B-glycoprotein	LLELTGPK	F3	2	107	114
A1BG_HUMAN	P04217	A1BG	Alpha-1B-glycoprotein	SGLSTGWTQLSK	F2	2	95	106
A1BG_HUMAN	P04217	A1BG	Alpha-1B-glycoprotein	SGLSTGWTQLSK	F3	2	95	106
A1BG_HUMAN	P04217	A1BG	Alpha-1B-glycoprotein	TDGEGALSEPSATVTIEELAAPPPPVLMHHGESSQVLHPGNK	F2	4	186	227
A1BG_HUMAN	P04217	A1BG	Alpha-1B-glycoprotein	VTLTCVAPLSGVDFQLR	F3	2	228	244
A1BG_HUMAN	P04217	A1BG	Alpha-1B-glycoprotein	VTLTCVAPLSGVDFQLR	F3	3	228	244
A2AP_HUMAN	P08697	SERPINF2	Alpha-2-antiplasmin	DFLQSLK	F2	2	455	461
A2AP_HUMAN	P08697	SERPINF2	Alpha-2-antiplasmin	HQMDLVATLSQLGLQELFQAPDLR	F4	3	343	366
A2AP_HUMAN	P08697	SERPINF2	Alpha-2-antiplasmin	LGNQEPGGQTALK	F1	2	52	64
A2AP_HUMAN	P08697	SERPINF2	Alpha-2-antiplasmin	LGNQEPGGQTALK	F2	2	52	64
A2AP_HUMAN	P08697	SERPINF2	Alpha-2-antiplasmin	LQQVLHAGSGPCLPHLLSR	F3	3	132	150
A2AP_HUMAN	P08697	SERPINF2	Alpha-2-antiplasmin	LQQVLHAGSGPCLPHLLSR	F3	4	132	150
A2AP_HUMAN	P08697	SERPINF2	Alpha-2-antiplasmin	QLTSGPNQEQVSPLTLLK	F2	2	34	51
A2GL_HUMAN	P02750	LRG1	Leucine-rich alpha-2-glycoprotein	DLLLPQPDLR	F2	2	230	239
A2GL_HUMAN	P02750	LRG1	Leucine-rich alpha-2-glycoprotein	ENQLEVLEVSWLHGLK	F3	2	149	164
A2GL_HUMAN	P02750	LRG1	Leucine-rich alpha-2-glycoprotein	ENQLEVLEVSWLHGLK	F3	3	149	164
A2GL_HUMAN	P02750	LRG1	Leucine-rich alpha-2-glycoprotein	GQTLLAVAK	F2	2	337	345
A2GL_HUMAN	P02750	LRG1	Leucine-rich alpha-2-glycoprotein	TLDLGENQLETLPPDLLR	F2	2	192	209
A2GL_HUMAN	P02750	LRG1	Leucine-rich alpha-2-glycoprotein	VAAGAFQGLR	F2	2	251	260
A2MG_HUMAN	P01023	A2M	Alpha-2-macroglobulin	AGAFCLSEDAGLGISSTASLR	F2	2	767	787
A2MG_HUMAN	P01023	A2M	Alpha-2-macroglobulin	ALLAYAFALAGNQDK	F4	2	1148	1162
A2MG_HUMAN	P01023	A2M	Alpha-2-macroglobulin	ATVLNYLPK	F2	2	812	820
A2MG_HUMAN	P01023	A2M	Alpha-2-macroglobulin	AVDQSVLLMKPDAELSASSVYNLLPEK	F3	3	599	625
A2MG_HUMAN	P01023	A2M	Alpha-2-macroglobulin	DLKPAIVK	F2	2	1441	1448
A2MG_HUMAN	P01023	A2M	Alpha-2-macroglobulin	DMYSFLEDMGLK	F3	2	665	676
A2MG_HUMAN	P01023	A2M	Alpha-2-macroglobulin	DTVIKPLLVEPEGLEK	F2	3	897	912
A2MG_HUMAN	P01023	A2M	Alpha-2-macroglobulin	IAQWQSFQLEGGLK	F3	2	175	188
A2MG_HUMAN	P01023	A2M	Alpha-2-macroglobulin	IAQWQSFQLEGGLK	F4	2	175	188
A2MG_HUMAN	P01023	A2M	Alpha-2-macroglobulin	LLIYAVLPTGDVIGDSAK	F4	2	540	557
A2MG_HUMAN	P01023	A2M	Alpha-2-macroglobulin	LLLQQVSLPELPGEYSMK	F3	2	1298	1315
A2MG_HUMAN	P01023	A2M	Alpha-2-macroglobulin	LLLQQVSLPELPGEYSMK	F4	2	1298	1315
A2MG_HUMAN	P01023	A2M	Alpha-2-macroglobulin	LSFYYLIMAK	F4	2	493	502
A2MG_HUMAN	P01023	A2M	Alpha-2-macroglobulin	LVHVEEPHTETVR	F2	3	720	732
A2MG_HUMAN	P01023	A2M	Alpha-2-macroglobulin	MVSGFIPLKPTVK	F3	2	1385	1397
A2MG_HUMAN	P01023	A2M	Alpha-2-macroglobulin	NALFCLESAWK	F3	2	1123	1133
A2MG_HUMAN	P01023	A2M	Alpha-2-macroglobulin	NEDSLVFVQTDK	F3	2	124	135
A2MG_HUMAN	P01023	A2M	Alpha-2-macroglobulin	QFSFPLSSEPFQGSYK	F3	2	189	204
A2MG_HUMAN	P01023	A2M	Alpha-2-macroglobulin	QQNAQGGFSSTQDTVVALHALSK	F2	3	1241	1263
A2MG_HUMAN	P01023	A2M	Alpha-2-macroglobulin	SLFTDLEAENDVLHCVAFAVPK	F3	3	72	93
A2MG_HUMAN	P01023	A2M	Alpha-2-macroglobulin	SPCYGYQWVSEEHEEAHHTAYLVFSPSK	F3	4	429	456
A2MG_HUMAN	P01023	A2M	Alpha-2-macroglobulin	TEVSSNHVLIYLDK	F2	2	1408	1421
A2MG_HUMAN	P01023	A2M	Alpha-2-macroglobulin	TEVSSNHVLIYLDK	F2	3	1408	1421
A2MG_HUMAN	P01023	A2M	Alpha-2-macroglobulin	TGTHGLLVK	F2	2	508	516
A2MG_HUMAN	P01023	A2M	Alpha-2-macroglobulin	VDLSFSPSQSLPASHAHLR	F3	4	568	586
A2MG_HUMAN	P01023	A2M	Alpha-2-macroglobulin	VSVQLEASPAFLAVPVEK	F2	2	824	841
A2MG_HUMAN	P01023	A2M	Alpha-2-macroglobulin	VSVQLEASPAFLAVPVEK	F3	2	824	841
A2MG_HUMAN	P01023	A2M	Alpha-2-macroglobulin	VVSMDENFHPLNELIPLVYIQDPK	F3	3	148	171
A2MG_HUMAN	P01023	A2M	Alpha-2-macroglobulin	YNILPEKEEFPFALGVQTLPQTCDEPK	F3	3	1330	1356
A4_HUMAN	P05067	APP	Amyloid-beta precursor protein	CLVGEFVSDALLVPDK	F2	2	117	132
AACT_HUMAN	P01011	SERPINA3	Alpha-1-antichymotrypsin	AVLDVFEEGTEASAATAVK	F2	2	361	379
AACT_HUMAN	P01011	SERPINA3	Alpha-1-antichymotrypsin	AVLDVFEEGTEASAATAVK	F2	3	361	379
AACT_HUMAN	P01011	SERPINA3	Alpha-1-antichymotrypsin	AVLDVFEEGTEASAATAVK	F3	2	361	379
AACT_HUMAN	P01011	SERPINA3	Alpha-1-antichymotrypsin	AVLDVFEEGTEASAATAVK	F4	2	361	379
AACT_HUMAN	P01011	SERPINA3	Alpha-1-antichymotrypsin	DEELSCTVVELK	F1	2	256	267
AACT_HUMAN	P01011	SERPINA3	Alpha-1-antichymotrypsin	DEELSCTVVELK	F2	2	256	267
AACT_HUMAN	P01011	SERPINA3	Alpha-1-antichymotrypsin	DEELSCTVVELK	F3	2	256	267
AACT_HUMAN	P01011	SERPINA3	Alpha-1-antichymotrypsin	DLDSQTMMVLVNYIFFK	F4	3	198	214
AACT_HUMAN	P01011	SERPINA3	Alpha-1-antichymotrypsin	DLDSQTMMVLVNYIFFK	F5	2	198	214
AACT_HUMAN	P01011	SERPINA3	Alpha-1-antichymotrypsin	DYNLNDILLQLGIEEAFTSK	F3	3	321	340
AACT_HUMAN	P01011	SERPINA3	Alpha-1-antichymotrypsin	EIGELYLPK	F2	2	307	315
AACT_HUMAN	P01011	SERPINA3	Alpha-1-antichymotrypsin	EIGELYLPK	F3	2	307	315
AACT_HUMAN	P01011	SERPINA3	Alpha-1-antichymotrypsin	EIGELYLPK	F4	2	307	315
AACT_HUMAN	P01011	SERPINA3	Alpha-1-antichymotrypsin	EQLSLLDR	F2	2	145	152
AACT_HUMAN	P01011	SERPINA3	Alpha-1-antichymotrypsin	EQLSLLDR	F4	2	145	152
AACT_HUMAN	P01011	SERPINA3	Alpha-1-antichymotrypsin	EQLSLLDRFTEDAK	F2	3	145	158
AACT_HUMAN	P01011	SERPINA3	Alpha-1-antichymotrypsin	GTHVDLGLASANVDFAFSLYK	F3	2	42	62
AACT_HUMAN	P01011	SERPINA3	Alpha-1-antichymotrypsin	GTHVDLGLASANVDFAFSLYK	F4	3	42	62
AACT_HUMAN	P01011	SERPINA3	Alpha-1-antichymotrypsin	ITLLSALVETR	F3	2	380	390
AACT_HUMAN	P01011	SERPINA3	Alpha-1-antichymotrypsin	ITLLSALVETR	F4	2	380	390
AACT_HUMAN	P01011	SERPINA3	Alpha-1-antichymotrypsin	KLINDYVK	F2	2	178	185
AACT_HUMAN	P01011	SERPINA3	Alpha-1-antichymotrypsin	KLINDYVK	F3	2	178	185
AACT_HUMAN	P01011	SERPINA3	Alpha-1-antichymotrypsin	KLINDYVK	F4	2	178	185
AACT_HUMAN	P01011	SERPINA3	Alpha-1-antichymotrypsin	LYGSEAFATDFQDSAAAK	F2	2	160	177
AACT_HUMAN	P01011	SERPINA3	Alpha-1-antichymotrypsin	LYGSEAFATDFQDSAAAK	F3	2	160	177
AACT_HUMAN	P01011	SERPINA3	Alpha-1-antichymotrypsin	LYGSEAFATDFQDSAAAK	F4	2	160	177
AACT_HUMAN	P01011	SERPINA3	Alpha-1-antichymotrypsin	MEEVEAMLLPETLK	F2	2	284	297
AACT_HUMAN	P01011	SERPINA3	Alpha-1-antichymotrypsin	MEEVEAMLLPETLK	F3	2	284	297
AACT_HUMAN	P01011	SERPINA3	Alpha-1-antichymotrypsin	MEEVEAMLLPETLKR	F2	2	284	298
AACT_HUMAN	P01011	SERPINA3	Alpha-1-antichymotrypsin	MEEVEAMLLPETLKR	F2	3	284	298
AACT_HUMAN	P01011	SERPINA3	Alpha-1-antichymotrypsin	MEEVEAMLLPETLKR	F4	3	284	298
AACT_HUMAN	P01011	SERPINA3	Alpha-1-antichymotrypsin	NLAVSQVVHK	F1	2	351	360
AACT_HUMAN	P01011	SERPINA3	Alpha-1-antichymotrypsin	NLAVSQVVHK	F2	2	351	360
AACT_HUMAN	P01011	SERPINA3	Alpha-1-antichymotrypsin	NLAVSQVVHK	F3	2	351	360
AACT_HUMAN	P01011	SERPINA3	Alpha-1-antichymotrypsin	NLAVSQVVHK	F4	2	351	360
AACT_HUMAN	P01011	SERPINA3	Alpha-1-antichymotrypsin	WRDSLEFR	F2	2	299	306
AATC_HUMAN	P17174	GOT1	Aspartate aminotransferase, cytoplasmic	QVEYLVNEK	F2	2	370	378
AATM_HUMAN	P00505	GOT2	Aspartate aminotransferase, mitochondrial	IAAAILNTPDLRK	F2	3	326	338
AATM_HUMAN	P00505	GOT2	Aspartate aminotransferase, mitochondrial	NLDKEYLPIGGLAEFCK	F2	3	91	107
ABHEB_HUMAN	Q96IU4	ABHD14B	Putative protein-lysine deacylase ABHD14B	EGTIQVQGQALFFR	F2	2	9	22
ABHEB_HUMAN	Q96IU4	ABHD14B	Putative protein-lysine deacylase ABHD14B	FSSETWQNLGTLHR	F3	3	43	56
ABRAL_HUMAN	Q9P1F3	ABRACL	Costars family protein ABRACL	KIVTYPGELLLQGVHDDVDIILLQD	F3	3	57	81
ACADM_HUMAN	P11310	ACADM	Medium-chain specific acyl-CoA dehydrogenase, mitochondrial	ANWYFLLAR	F4	2	198	206
ACE_HUMAN	P12821	ACE	Angiotensin-converting enzyme	LFQELQPLYLNLHAYVR	F4	3	841	857
ACLY_HUMAN	P53396	ACLY	ATP-citrate synthase	DLVSSLTSGLLTIGDR	F3	2	919	934
ACLY_HUMAN	P53396	ACLY	ATP-citrate synthase	IGNTGGMLDNILASK	F2	2	636	650
ACLY_HUMAN	P53396	ACLY	ATP-citrate synthase	QHFPATPLLDYALEVEK	F2	3	996	1012
ACON_HUMAN	Q99798	ACO2	Aconitate hydratase, mitochondrial	LEAPDADELPK	F1	2	524	534
ACOX1_HUMAN	Q15067	ACOX1	Peroxisomal acyl-coenzyme A oxidase 1	LVCGMVSYLNDLPSQR	F3	2	447	462
ACTBL_HUMAN	Q562R1	ACTBL2	Beta-actin-like protein 2	DLTDYLMK	F2	2	185	192
ACTBL_HUMAN	Q562R1	ACTBL2	Beta-actin-like protein 2	VAPDEHPILLTEAPLNPK	F2	3	97	114
ACTN1_HUMAN	P12814	ACTN1	Alpha-actinin-1	DLLLDPAWEK	F2	2	22	31
ACTN1_HUMAN	P12814	ACTN1	Alpha-actinin-1	ICDQWDNLGALTQK	F4	2	479	492
ACTN1_HUMAN	P12814	ACTN1	Alpha-actinin-1	MLDAEDIVGTARPDEK	F2	2	221	236
ACTN4_HUMAN	O43707	ACTN4	Alpha-actinin-4	AGTQIENIDEDFRDGLK	F2	2	67	83
ACTN4_HUMAN	O43707	ACTN4	Alpha-actinin-4	DLLLDPAWEK	F2	2	41	50
ACTN4_HUMAN	O43707	ACTN4	Alpha-actinin-4	QLEAIDQLHLEYAK	F2	2	522	535
ACTN4_HUMAN	O43707	ACTN4	Alpha-actinin-4	VEQIAAIAQELNELDYYDSHNVNTR	F2	3	470	494
ADA2_HUMAN	Q9NZK5	ADA2	Adenosine deaminase 2	LLPVYELSGEHHDEEWSVK	F2	4	249	267
ADA2_HUMAN	Q9NZK5	ADA2	Adenosine deaminase 2	SQVFNILR	F2	2	96	103
ADA22_HUMAN	Q9P0K1	ADAM22	Disintegrin and metalloproteinase domain-containing protein 22	QSIVPLR	F2	2	48	54
ADDA_HUMAN	P35611	ADD1	Alpha-adducin	VDENNPEYLR	F1	2	28	37
ADEC1_HUMAN	O15204	ADAMDEC1	ADAM DEC1	YIDLYLVLDNAFYK	F4	2	219	232
AEBP1_HUMAN	Q8IUX7	AEBP1	Adipocyte enhancer-binding protein 1	ILNPGEYR	F2	2	945	952
AFAM_HUMAN	P43652	AFM	Afamin	AIPVTQYLK	F2	2	206	214
AFAM_HUMAN	P43652	AFM	Afamin	ESLLNHFLYEVAR	F3	2	156	168
AFAM_HUMAN	P43652	AFM	Afamin	ESLLNHFLYEVAR	F3	3	156	168
AFAM_HUMAN	P43652	AFM	Afamin	FLVNLVK	F3	2	550	556
AFAM_HUMAN	P43652	AFM	Afamin	HELTDEELQSLFTNFANVVDK	F3	3	559	579
AFAM_HUMAN	P43652	AFM	Afamin	IAPQLSTEELVSLGEK	F2	2	438	453
AFAM_HUMAN	P43652	AFM	Afamin	ICAMEGLPQK	F2	2	98	107
AFAM_HUMAN	P43652	AFM	Afamin	LPNNVLQEK	F2	2	89	97
AFAM_HUMAN	P43652	AFM	Afamin	NPFVFAPTLLTVAVHFEEVAK	F4	3	170	190
AFAM_HUMAN	P43652	AFM	Afamin	RHPDLSIPELLR	F2	3	361	372
AGRB2_HUMAN	O60241	ADGRB2	Adhesion G protein-coupled receptor B2	NFVQLCLSAEPSEAPR	F2	2	156	171
AGRIN_HUMAN	O00468	AGRN	Agrin	AAAVSSGFDGAIQLVSLGGR	F3	2	1781	1800
AGRIN_HUMAN	O00468	AGRN	Agrin	AYGTGFVGCLR	F2	2	2031	2041
AGRIN_HUMAN	O00468	AGRN	Agrin	NELMLNSSLMRITLR	F4	2	130	144
AGRL1_HUMAN	O94910	ADGRL1	Adhesion G protein-coupled receptor L1	DNQLYVWNNYFVVR	F4	2	378	391
AHSA1_HUMAN	O95433	AHSA1	Activator of 90 kDa heat shock protein ATPase homolog 1	VFTTQELVQAFTHAPATLEADR	F4	3	225	246
AL4A1_HUMAN	P30038	ALDH4A1	Delta-1-pyrroline-5-carboxylate dehydrogenase, mitochondrial	SADVESVVSGTLR	F4	2	326	338
AL9A1_HUMAN	P49189	ALDH9A1	4-trimethylaminobutyraldehyde dehydrogenase	ANDTTFGLAAGVFTR	F3	2	412	426
ALBU_HUMAN	P02768	ALB	Albumin	ALVLIAFAQYLQQCPFEDHVK	F5	3	45	65
ALBU_HUMAN	P02768	ALB	Albumin	CCTESLVNR	F1	2	500	508
ALBU_HUMAN	P02768	ALB	Albumin	CCTESLVNR	F2	2	500	508
ALBU_HUMAN	P02768	ALB	Albumin	DVFLGMFLYEYAR	F3	2	348	360
ALBU_HUMAN	P02768	ALB	Albumin	EFNAETFTFHADICTLSEK	F1	3	525	543
ALBU_HUMAN	P02768	ALB	Albumin	EFNAETFTFHADICTLSEK	F2	3	525	543
ALBU_HUMAN	P02768	ALB	Albumin	FKDLGEENFK	F1	2	35	44
ALBU_HUMAN	P02768	ALB	Albumin	FKDLGEENFK	F1	3	35	44
ALBU_HUMAN	P02768	ALB	Albumin	FKDLGEENFK	F2	2	35	44
ALBU_HUMAN	P02768	ALB	Albumin	FKDLGEENFK	F2	3	35	44
ALBU_HUMAN	P02768	ALB	Albumin	FQNALLVR	F2	2	427	434
ALBU_HUMAN	P02768	ALB	Albumin	FQNALLVR	F3	2	427	434
ALBU_HUMAN	P02768	ALB	Albumin	FQNALLVR	F4	2	427	434
ALBU_HUMAN	P02768	ALB	Albumin	HPDYSVVLLLR	F3	2	362	372
ALBU_HUMAN	P02768	ALB	Albumin	HPYFYAPELLFFAK	F4	2	170	183
ALBU_HUMAN	P02768	ALB	Albumin	HPYFYAPELLFFAK	F4	3	170	183
ALBU_HUMAN	P02768	ALB	Albumin	KLVAASQAALGL	F2	2	598	609
ALBU_HUMAN	P02768	ALB	Albumin	KQTALVELVK	F2	2	549	558
ALBU_HUMAN	P02768	ALB	Albumin	KQTALVELVK	F3	2	549	558
ALBU_HUMAN	P02768	ALB	Albumin	KVPQVSTPTLVEVSR	F1	3	438	452
ALBU_HUMAN	P02768	ALB	Albumin	KVPQVSTPTLVEVSR	F2	2	438	452
ALBU_HUMAN	P02768	ALB	Albumin	KVPQVSTPTLVEVSR	F2	3	438	452
ALBU_HUMAN	P02768	ALB	Albumin	LKECCEKPLLEK	F2	2	299	310
ALBU_HUMAN	P02768	ALB	Albumin	LVAASQAALGL	F2	2	599	609
ALBU_HUMAN	P02768	ALB	Albumin	LVRPEVDVMCTAFHDNEETFLK	F2	3	139	160
ALBU_HUMAN	P02768	ALB	Albumin	LVRPEVDVMCTAFHDNEETFLK	F2	4	139	160
ALBU_HUMAN	P02768	ALB	Albumin	LVRPEVDVMCTAFHDNEETFLKK	F2	4	139	161
ALBU_HUMAN	P02768	ALB	Albumin	MPCAEDYLSVVLNQLCVLHEK	F4	3	470	490
ALBU_HUMAN	P02768	ALB	Albumin	QEPERNECFLQHK	F2	3	118	130
ALBU_HUMAN	P02768	ALB	Albumin	QNCELFEQLGEYK	F2	2	414	426
ALBU_HUMAN	P02768	ALB	Albumin	QTALVELVK	F2	2	550	558
ALBU_HUMAN	P02768	ALB	Albumin	RHPDYSVVLLLR	F3	2	361	372
ALBU_HUMAN	P02768	ALB	Albumin	RHPDYSVVLLLR	F3	3	361	372
ALBU_HUMAN	P02768	ALB	Albumin	RHPDYSVVLLLR	F4	2	361	372
ALBU_HUMAN	P02768	ALB	Albumin	RHPDYSVVLLLR	F4	3	361	372
ALBU_HUMAN	P02768	ALB	Albumin	RHPYFYAPELLFFAK	F4	2	169	183
ALBU_HUMAN	P02768	ALB	Albumin	RHPYFYAPELLFFAK	F4	3	169	183
ALBU_HUMAN	P02768	ALB	Albumin	RMPCAEDYLSVVLNQLCVLHEK	F4	3	469	490
ALBU_HUMAN	P02768	ALB	Albumin	RPCFSALEVDETYVPK	F2	2	509	524
ALBU_HUMAN	P02768	ALB	Albumin	RPCFSALEVDETYVPK	F2	3	509	524
ALBU_HUMAN	P02768	ALB	Albumin	SHCIAEVENDEMPADLPSLAADFVESK	F2	3	311	337
ALBU_HUMAN	P02768	ALB	Albumin	VFDEFKPLVEEPQNLIK	F2	3	397	413
ALBU_HUMAN	P02768	ALB	Albumin	VFDEFKPLVEEPQNLIK	F3	2	397	413
ALBU_HUMAN	P02768	ALB	Albumin	VFDEFKPLVEEPQNLIK	F3	3	397	413
ALBU_HUMAN	P02768	ALB	Albumin	VHTECCHGDLLECADDR	F2	2	265	281
ALBU_HUMAN	P02768	ALB	Albumin	VHTECCHGDLLECADDRADLAK	F2	3	265	286
ALBU_HUMAN	P02768	ALB	Albumin	VHTECCHGDLLECADDRADLAK	F2	4	265	286
ALBU_HUMAN	P02768	ALB	Albumin	VHTECCHGDLLECADDRADLAK	F3	4	265	286
ALBU_HUMAN	P02768	ALB	Albumin	VPQVSTPTLVEVSR	F2	2	439	452
ALBU_HUMAN	P02768	ALB	Albumin	YLYEIAR	F2	2	162	168
ALDH2_HUMAN	P05091	ALDH2	Aldehyde dehydrogenase, mitochondrial	VAEQTPLTALYVANLIK	F4	2	210	226
ALDOA_HUMAN	P04075	ALDOA	Fructose-bisphosphate aldolase A	IGEHTPSALAIMENANVLAR	F3	3	154	173
ALDOA_HUMAN	P04075	ALDOA	Fructose-bisphosphate aldolase A	KELSDIAHR	F4	2	14	22
ALDR_HUMAN	P15121	AKR1B1	Aldo-keto reductase family 1 member B1	YKPAVNQIECHPYLTQEK	F2	3	178	195
ALS_HUMAN	P35858	IGFALS	Insulin-like growth factor-binding protein complex acid labile subunit	DLSEAHFAPC	F2	2	596	605
ALS_HUMAN	P35858	IGFALS	Insulin-like growth factor-binding protein complex acid labile subunit	ELVLAGNR	F2	2	198	205
ALS_HUMAN	P35858	IGFALS	Insulin-like growth factor-binding protein complex acid labile subunit	LAYLQPALFSGLAELR	F4	2	206	221
ALS_HUMAN	P35858	IGFALS	Insulin-like growth factor-binding protein complex acid labile subunit	LEALPNSLLAPLGR	F3	2	494	507
ALS_HUMAN	P35858	IGFALS	Insulin-like growth factor-binding protein complex acid labile subunit	LWLEGNPWDCGCPLK	F3	2	531	545
ALS_HUMAN	P35858	IGFALS	Insulin-like growth factor-binding protein complex acid labile subunit	NLIAAVAPGAFLGLK	F4	2	252	266
ALS_HUMAN	P35858	IGFALS	Insulin-like growth factor-binding protein complex acid labile subunit	SFEGLGQLEVLTLDHNQLQEVK	F2	3	333	354
ALS_HUMAN	P35858	IGFALS	Insulin-like growth factor-binding protein complex acid labile subunit	VAGLLEDTFPGLLGLR	F4	2	278	293
AMBP_HUMAN	P02760	AMBP	Protein AMBP	AFIQLWAFDAVK	F4	2	298	309
AMBP_HUMAN	P02760	AMBP	Protein AMBP	ETLLQDFR	F2	2	159	166
AMBP_HUMAN	P02760	AMBP	Protein AMBP	EYCGVPGDGDEELLR	F1	2	335	349
AMBP_HUMAN	P02760	AMBP	Protein AMBP	EYCGVPGDGDEELLR	F2	2	335	349
AMBP_HUMAN	P02760	AMBP	Protein AMBP	GECVPGEQEPEPILIPR	F2	2	186	202
AMBP_HUMAN	P02760	AMBP	Protein AMBP	TVAACNLPIVR	F3	2	283	293
AMBP_HUMAN	P02760	AMBP	Protein AMBP	WYNLAIGSTCPWLK	F4	2	44	57
AMD_HUMAN	P19021	PAM	Peptidyl-glycine alpha-amidating monooxygenase	EGPVLILGR	F2	2	611	619
AMPB_HUMAN	Q9H4A4	RNPEP	Aminopeptidase B	EEYNGVIEEFLATGEK	F2	2	261	276
AMPB_HUMAN	Q9H4A4	RNPEP	Aminopeptidase B	ISTILFGAAYTCLEAATGR	F4	2	358	376
AMPB_HUMAN	Q9H4A4	RNPEP	Aminopeptidase B	VGEGPGVCWLAPEQTAGK	F2	2	144	161
AMPL_HUMAN	P28838	LAP3	Cytosol aminopeptidase	GVLFASGQNLAR	F2	2	189	200
AMPL_HUMAN	P28838	LAP3	Cytosol aminopeptidase	LILADALCYAHTFNPK	F3	2	369	384
AMPL_HUMAN	P28838	LAP3	Cytosol aminopeptidase	QLMETPANEMTPTR	F2	2	201	214
AMPN_HUMAN	P15144	ANPEP	Aminopeptidase N	ALEQALEK	F1	2	936	943
AMPN_HUMAN	P15144	ANPEP	Aminopeptidase N	DLMVLNDVYR	F2	2	433	442
AMYP_HUMAN	P04746	AMY2A	Pancreatic alpha-amylase	IAEYMNHLIDIGVAGFR	F4	3	194	210
AMYP_HUMAN	P04746	AMY2A	Pancreatic alpha-amylase	LTGLLDLALEK	F4	2	177	187
AN32A_HUMAN	P39687	ANP32A	Acidic leucine-rich nuclear phosphoprotein 32 family member A	LELSDNR	F1	2	69	75
AN32B_HUMAN	Q92688	ANP32B	Acidic leucine-rich nuclear phosphoprotein 32 family member B	IFGGLDMLAEK	F3	2	76	86
AN32B_HUMAN	Q92688	ANP32B	Acidic leucine-rich nuclear phosphoprotein 32 family member B	IFGGLDMLAEK	F4	2	76	86
AN32E_HUMAN	Q9BTT0	ANP32E	Acidic leucine-rich nuclear phosphoprotein 32 family member E	DLSTVEALQNLK	F2	2	102	113
ANAG_HUMAN	P54802	NAGLU	Alpha-N-acetylglucosaminidase	GDTVDLAK	F1	2	721	728
ANGT_HUMAN	P01019	AGT	Angiotensinogen	ADSQAQLLLSTVVGVFTAPGLHLK	F4	3	188	211
ANGT_HUMAN	P01019	AGT	Angiotensinogen	ALQDQLVLVAAK	F2	2	74	85
ANGT_HUMAN	P01019	AGT	Angiotensinogen	ALQDQLVLVAAK	F3	2	74	85
ANGT_HUMAN	P01019	AGT	Angiotensinogen	ALQDQLVLVAAK	F4	2	74	85
ANGT_HUMAN	P01019	AGT	Angiotensinogen	LQAILGVPWK	F3	2	149	158
ANGT_HUMAN	P01019	AGT	Angiotensinogen	LQAILGVPWK	F4	2	149	158
ANGT_HUMAN	P01019	AGT	Angiotensinogen	QPFVQGLALYTPVVLPR	F4	2	212	228
ANGT_HUMAN	P01019	AGT	Angiotensinogen	QPFVQGLALYTPVVLPR	F4	3	212	228
ANGT_HUMAN	P01019	AGT	Angiotensinogen	SLDFTELDVAAEK	F2	2	229	241
ANGT_HUMAN	P01019	AGT	Angiotensinogen	SLDFTELDVAAEK	F4	2	229	241
ANGT_HUMAN	P01019	AGT	Angiotensinogen	TGCSLMGASVDSTLAFNTYVHFQGK	F3	3	254	278
ANGT_HUMAN	P01019	AGT	Angiotensinogen	TIHLTMPQLVLQGSYDLQDLLAQAELPAILHTELNLQK	F4	4	367	404
ANGT_HUMAN	P01019	AGT	Angiotensinogen	VEGLTFQQNSLNWMK	F3	2	347	361
ANGT_HUMAN	P01019	AGT	Angiotensinogen	VEGLTFQQNSLNWMK	F4	2	347	361
ANGT_HUMAN	P01019	AGT	Angiotensinogen	VLSALQAVQGLLVAQGR	F4	2	171	187
ANGT_HUMAN	P01019	AGT	Angiotensinogen	VLSALQAVQGLLVAQGR	F4	3	171	187
ANM1_HUMAN	Q99873	PRMT1	Protein arginine N-methyltransferase 1	WLAPDGLIFPDR	F3	2	184	195
ANR44_HUMAN	Q8N8A2	ANKRD44	Serine/threonine-protein phosphatase 6 regulatory ankyrin repeat subunit B	TALDLAAFK	F2	2	602	610
ANT3_HUMAN	P01008	SERPINC1	Antithrombin-III	AFLEVNEEGSEAAASTAVVIAGR	F2	2	403	425
ANT3_HUMAN	P01008	SERPINC1	Antithrombin-III	AFLEVNEEGSEAAASTAVVIAGR	F2	3	403	425
ANT3_HUMAN	P01008	SERPINC1	Antithrombin-III	ANRPFLVFIR	F4	2	436	445
ANT3_HUMAN	P01008	SERPINC1	Antithrombin-III	ANRPFLVFIR	F4	3	436	445
ANT3_HUMAN	P01008	SERPINC1	Antithrombin-III	EQLQDMGLVDLFSPEK	F2	2	365	380
ANT3_HUMAN	P01008	SERPINC1	Antithrombin-III	EVPLNTIIFMGR	F3	2	446	457
ANT3_HUMAN	P01008	SERPINC1	Antithrombin-III	EVPLNTIIFMGR	F4	2	446	457
ANT3_HUMAN	P01008	SERPINC1	Antithrombin-III	FATTFYQHLADSK	F3	2	90	102
ANT3_HUMAN	P01008	SERPINC1	Antithrombin-III	FATTFYQHLADSK	F3	3	90	102
ANT3_HUMAN	P01008	SERPINC1	Antithrombin-III	FRIEDGFSLK	F2	3	355	364
ANT3_HUMAN	P01008	SERPINC1	Antithrombin-III	GDDITMVLILPKPEK	F2	2	308	322
ANT3_HUMAN	P01008	SERPINC1	Antithrombin-III	GDDITMVLILPKPEK	F2	3	308	322
ANT3_HUMAN	P01008	SERPINC1	Antithrombin-III	ITDVIPSEAINELTVLVLVNTIYFK	F4	3	230	254
ANT3_HUMAN	P01008	SERPINC1	Antithrombin-III	LQPLDFK	F2	2	202	208
ANT3_HUMAN	P01008	SERPINC1	Antithrombin-III	LQPLDFKENAEQSR	F2	3	202	215
ANT3_HUMAN	P01008	SERPINC1	Antithrombin-III	NDNDNIFLSPLSISTAFAMTK	F4	2	103	123
ANT3_HUMAN	P01008	SERPINC1	Antithrombin-III	RVWELSK	F2	2	79	85
ANT3_HUMAN	P01008	SERPINC1	Antithrombin-III	SKLPGIVAEGR	F2	2	381	391
ANT3_HUMAN	P01008	SERPINC1	Antithrombin-III	VAEGTQVLELPFKGDDITMVLILPKPEK	F4	4	295	322
ANX11_HUMAN	P50995	ANXA11	Annexin A11	LLISLSQGNRDESTNVDMSLAQR	F3	3	337	359
ANX11_HUMAN	P50995	ANXA11	Annexin A11	QQILLSFK	F2	2	236	243
ANXA1_HUMAN	P04083	ANXA1	Annexin A1	MYGISLCQAILDETK	F4	2	318	332
ANXA2_HUMAN	P07355	ANXA2	Annexin A2	WISIMTERSVPHLQK	F2	2	213	227
ANXA3_HUMAN	P12429	ANXA3	Annexin A3	GAGTNEDALIEILTTR	F2	2	105	120
ANXA3_HUMAN	P12429	ANXA3	Annexin A3	HYGYSLYSAIK	F3	2	294	304
ANXA3_HUMAN	P12429	ANXA3	Annexin A3	MLISILTER	F4	2	40	48
ANXA4_HUMAN	P09525	ANXA4	Annexin A4	VLVSLSAGGR	F3	2	151	160
ANXA5_HUMAN	P08758	ANXA5	Annexin A5	DLLDDLKSELTGK	F2	2	64	76
ANXA5_HUMAN	P08758	ANXA5	Annexin A5	QVYEEEYGSSLEDDVVGDTSGYYQR	F2	2	127	151
ANXA6_HUMAN	P08133	ANXA6	Annexin A6	LILGLMMPPAHYDAK	F4	3	428	442
AP1B1_HUMAN	Q10567	AP1B1	AP-1 complex subunit beta-1	AVWLPAMK	F3	2	721	728
AP1M1_HUMAN	Q9BXS5	AP1M1	AP-1 complex subunit mu-1	ILQEYITQEGHK	F2	2	130	141
AP1M1_HUMAN	Q9BXS5	AP1M1	AP-1 complex subunit mu-1	ILQEYITQEGHK	F2	3	130	141
AP2A1_HUMAN	O95782	AP2A1	AP-2 complex subunit alpha-1	TSVQFQNFSPTVVHPGDLQTQLAVQTK	F3	3	784	810
AP2B1_HUMAN	P63010	AP2B1	AP-2 complex subunit beta	ALQHMTDFAIQFNK	F4	3	746	759
AP2M1_HUMAN	Q96CW1	AP2M1	AP-2 complex subunit mu	TTKDIILPFR	F2	3	279	288
APAF_HUMAN	O14727	APAF1	Apoptotic protease-activating factor 1	AFDSQCQILLTTR	F2	2	253	265
APAF_HUMAN	O14727	APAF1	Apoptotic protease-activating factor 1	QLQNKQFK	F3	2	344	351
APLP1_HUMAN	P51693	APLP1	Amyloid beta precursor like protein 1	AALEGFLAALQADPPQAER	F3	2	390	408
APLP1_HUMAN	P51693	APLP1	Amyloid beta precursor like protein 1	AALEGFLAALQADPPQAER	F4	2	390	408
APLP1_HUMAN	P51693	APLP1	Amyloid beta precursor like protein 1	QALNEHFQSILQTLEEQVSGER	F3	3	348	369
APLP1_HUMAN	P51693	APLP1	Amyloid beta precursor like protein 1	QALNEHFQSILQTLEEQVSGER	F4	3	348	369
APMAP_HUMAN	Q9HDC9	APMAP	Adipocyte plasma membrane-associated protein	LENGEIETIAR	F1	2	124	134
APMAP_HUMAN	Q9HDC9	APMAP	Adipocyte plasma membrane-associated protein	LENGEIETIAR	F2	2	124	134
APMAP_HUMAN	Q9HDC9	APMAP	Adipocyte plasma membrane-associated protein	LFENQLVGPESIAHIGDVMFTGTADGR	F3	3	94	120
APMAP_HUMAN	Q9HDC9	APMAP	Adipocyte plasma membrane-associated protein	LLLSSETPIEGK	F2	2	184	195
APOA1_HUMAN	P02647	APOA1	Apolipoprotein A-I	AKPALEDLR	F2	2	231	239
APOA1_HUMAN	P02647	APOA1	Apolipoprotein A-I	ATEHLSTLSEK	F2	2	220	230
APOA1_HUMAN	P02647	APOA1	Apolipoprotein A-I	ATEHLSTLSEK	F2	3	220	230
APOA1_HUMAN	P02647	APOA1	Apolipoprotein A-I	DLATVYVDVLK	F2	2	37	47
APOA1_HUMAN	P02647	APOA1	Apolipoprotein A-I	EQLGPVTQEFWDNLEK	F2	2	86	101
APOA1_HUMAN	P02647	APOA1	Apolipoprotein A-I	LLDNWDSVTSTFSK	F3	2	70	83
APOA1_HUMAN	P02647	APOA1	Apolipoprotein A-I	LSPLGEEMRDR	F2	2	165	175
APOA1_HUMAN	P02647	APOA1	Apolipoprotein A-I	LSPLGEEMRDR	F2	3	165	175
APOA1_HUMAN	P02647	APOA1	Apolipoprotein A-I	QGLLPVLESFK	F3	2	240	250
APOA1_HUMAN	P02647	APOA1	Apolipoprotein A-I	VQPYLDDFQK	F2	2	121	130
APOA1_HUMAN	P02647	APOA1	Apolipoprotein A-I	VSFLSALEEYTK	F3	2	251	262
APOA1_HUMAN	P02647	APOA1	Apolipoprotein A-I	WQEEMELYR	F2	2	132	140
APOA4_HUMAN	P06727	APOA4	Apolipoprotein A-IV	ENADSLQASLRPHADELK	F2	3	170	187
APOA4_HUMAN	P06727	APOA4	Apolipoprotein A-IV	KLVPFATELHER	F2	3	79	90
APOA4_HUMAN	P06727	APOA4	Apolipoprotein A-IV	LEPYADQLR	F2	2	135	143
APOA4_HUMAN	P06727	APOA4	Apolipoprotein A-IV	LLPHANEVSQK	F2	3	113	123
APOA4_HUMAN	P06727	APOA4	Apolipoprotein A-IV	SELTQQLNALFQDK	F2	2	52	65
APOA4_HUMAN	P06727	APOA4	Apolipoprotein A-IV	SLAELGGHLDQQVEEFR	F2	2	288	304
APOA4_HUMAN	P06727	APOA4	Apolipoprotein A-IV	TLSLPELEQQQEQQQEQQQEQVQMLAPLES	F2	3	367	396
APOB_HUMAN	P04114	APOB	Apolipoprotein B-100	AQNLYQELLTQEGQASFQGLK	F2	3	4148	4168
APOB_HUMAN	P04114	APOB	Apolipoprotein B-100	AQNLYQELLTQEGQASFQGLK	F3	3	4148	4168
APOB_HUMAN	P04114	APOB	Apolipoprotein B-100	ASGSLPYTQTLQDHLNSLK	F3	3	1241	1259
APOB_HUMAN	P04114	APOB	Apolipoprotein B-100	ATFQTPDFIVPLTDLR	F3	2	2610	2625
APOB_HUMAN	P04114	APOB	Apolipoprotein B-100	ATLELSPWQMSALVQVHASQPSSFHDFPDLGQEVALNANTK	F4	4	3587	3627
APOB_HUMAN	P04114	APOB	Apolipoprotein B-100	AVSMPSFSILGSDVR	F3	2	3277	3291
APOB_HUMAN	P04114	APOB	Apolipoprotein B-100	ENLCLNLHK	F2	2	4350	4358
APOB_HUMAN	P04114	APOB	Apolipoprotein B-100	EQHLFLPFSYK	F3	2	263	273
APOB_HUMAN	P04114	APOB	Apolipoprotein B-100	FLDMLIK	F4	2	2419	2425
APOB_HUMAN	P04114	APOB	Apolipoprotein B-100	GFEPTLEALFGK	F3	2	696	707
APOB_HUMAN	P04114	APOB	Apolipoprotein B-100	IAELSATAQEIIK	F2	2	4466	4478
APOB_HUMAN	P04114	APOB	Apolipoprotein B-100	KITEVALMGHLSCDTK	F2	2	1100	1115
APOB_HUMAN	P04114	APOB	Apolipoprotein B-100	KITEVALMGHLSCDTK	F2	3	1100	1115
APOB_HUMAN	P04114	APOB	Apolipoprotein B-100	LAAYLMLMR	F4	2	559	567
APOB_HUMAN	P04114	APOB	Apolipoprotein B-100	LATALSLSNK	F2	2	3395	3404
APOB_HUMAN	P04114	APOB	Apolipoprotein B-100	LLSGGNTLHLVSTTK	F3	2	935	949
APOB_HUMAN	P04114	APOB	Apolipoprotein B-100	LLSGGNTLHLVSTTK	F3	3	935	949
APOB_HUMAN	P04114	APOB	Apolipoprotein B-100	LNDLNSVLVMPTFHVPFTDLQVPSCK	F4	3	3737	3762
APOB_HUMAN	P04114	APOB	Apolipoprotein B-100	LPQQANDYLNSFNWER	F3	2	2118	2133
APOB_HUMAN	P04114	APOB	Apolipoprotein B-100	LPYTIITTPPLK	F3	2	3137	3148
APOB_HUMAN	P04114	APOB	Apolipoprotein B-100	LSLESLTSYFSIESSTK	F4	2	3481	3497
APOB_HUMAN	P04114	APOB	Apolipoprotein B-100	LTLDIQNK	F2	2	1092	1099
APOB_HUMAN	P04114	APOB	Apolipoprotein B-100	MGLAFESTK	F2	2	306	314
APOB_HUMAN	P04114	APOB	Apolipoprotein B-100	NFVASHIANILNSEELDIQDLK	F3	3	591	612
APOB_HUMAN	P04114	APOB	Apolipoprotein B-100	NIILPVYDK	F2	2	3674	3682
APOB_HUMAN	P04114	APOB	Apolipoprotein B-100	NTLELSNGVIVK	F2	2	2865	2876
APOB_HUMAN	P04114	APOB	Apolipoprotein B-100	QTIIVVLENVQR	F2	2	2086	2097
APOB_HUMAN	P04114	APOB	Apolipoprotein B-100	SVSDGIAALDLNAVANK	F2	2	3830	3846
APOB_HUMAN	P04114	APOB	Apolipoprotein B-100	SVSDGIAALDLNAVANK	F2	3	3830	3846
APOB_HUMAN	P04114	APOB	Apolipoprotein B-100	TGISPLALIK	F3	2	220	229
APOB_HUMAN	P04114	APOB	Apolipoprotein B-100	TILGTMPAFEVSLQALQK	F4	2	2592	2609
APOB_HUMAN	P04114	APOB	Apolipoprotein B-100	TQFNNNEYSQDLDAYNTK	F2	2	1985	2002
APOB_HUMAN	P04114	APOB	Apolipoprotein B-100	TTLTAFGFASADLIEIGLEGK	F5	2	675	695
APOB_HUMAN	P04114	APOB	Apolipoprotein B-100	VEDIPLAR	F3	2	2698	2705
APOB_HUMAN	P04114	APOB	Apolipoprotein B-100	VELEVPQLCSFILK	F3	2	80	93
APOB_HUMAN	P04114	APOB	Apolipoprotein B-100	VLLDQLGTTISFER	F3	2	2296	2309
APOB_HUMAN	P04114	APOB	Apolipoprotein B-100	VNWEEEAASGLLTSLK	F2	2	4056	4071
APOB_HUMAN	P04114	APOB	Apolipoprotein B-100	VPSYTLILPSLELPVLHVPR	F4	3	3292	3311
APOB_HUMAN	P04114	APOB	Apolipoprotein B-100	YGMVAQVTQTLK	F3	2	276	287
APOB_HUMAN	P04114	APOB	Apolipoprotein B-100	YSQPEDSLIPFFEITVPESQLTVSQFTLPK	F4	3	3800	3829
APOC1_HUMAN	P02654	APOC1	Apolipoprotein C-I	LKEFGNTLEDK	F2	2	37	47
APOD_HUMAN	P05090	APOD	Apolipoprotein D	NILTSNNIDVK	F2	2	165	175
APOD_HUMAN	P05090	APOD	Apolipoprotein D	NILTSNNIDVKK	F2	3	165	176
APOD_HUMAN	P05090	APOD	Apolipoprotein D	NPNLPPETVDSLK	F2	2	152	164
APOD_HUMAN	P05090	APOD	Apolipoprotein D	VLNQELR	F2	2	76	82
APOE_HUMAN	P02649	APOE	Apolipoprotein E	AATVGSLAGQPLQER	F2	2	210	224
APOE_HUMAN	P02649	APOE	Apolipoprotein E	AATVGSLAGQPLQER	F3	2	210	224
APOE_HUMAN	P02649	APOE	Apolipoprotein E	FWDYLR	F3	2	51	56
APOE_HUMAN	P02649	APOE	Apolipoprotein E	GEVQAMLGQSTEELR	F1	2	138	152
APOE_HUMAN	P02649	APOE	Apolipoprotein E	GEVQAMLGQSTEELR	F2	2	138	152
APOE_HUMAN	P02649	APOE	Apolipoprotein E	GEVQAMLGQSTEELR	F3	2	138	152
APOE_HUMAN	P02649	APOE	Apolipoprotein E	GEVQAMLGQSTEELR	F4	2	138	152
APOE_HUMAN	P02649	APOE	Apolipoprotein E	LAVYQAGAR	F2	2	177	185
APOE_HUMAN	P02649	APOE	Apolipoprotein E	LAVYQAGAR	F3	2	177	185
APOE_HUMAN	P02649	APOE	Apolipoprotein E	LGADMEDVCGR	F3	2	122	132
APOE_HUMAN	P02649	APOE	Apolipoprotein E	LGPLVEQGR	F2	2	199	207
APOE_HUMAN	P02649	APOE	Apolipoprotein E	LGPLVEQGR	F3	2	199	207
APOE_HUMAN	P02649	APOE	Apolipoprotein E	LGPLVEQGR	F4	2	199	207
APOE_HUMAN	P02649	APOE	Apolipoprotein E	LQAEAFQAR	F3	2	270	278
APOE_HUMAN	P02649	APOE	Apolipoprotein E	LQAEAFQAR	F4	2	270	278
APOE_HUMAN	P02649	APOE	Apolipoprotein E	QWAGLVEK	F2	2	293	300
APOE_HUMAN	P02649	APOE	Apolipoprotein E	QWAGLVEK	F3	2	293	300
APOE_HUMAN	P02649	APOE	Apolipoprotein E	RLAVYQAGAR	F2	2	176	185
APOE_HUMAN	P02649	APOE	Apolipoprotein E	SELEEQLTPVAEETR	F1	2	94	108
APOE_HUMAN	P02649	APOE	Apolipoprotein E	SWFEPLVEDMQR	F2	2	281	292
APOE_HUMAN	P02649	APOE	Apolipoprotein E	SWFEPLVEDMQR	F3	2	281	292
APOE_HUMAN	P02649	APOE	Apolipoprotein E	SWFEPLVEDMQR	F4	2	281	292
APOE_HUMAN	P02649	APOE	Apolipoprotein E	WELALGR	F2	2	44	50
APOE_HUMAN	P02649	APOE	Apolipoprotein E	WELALGR	F3	2	44	50
APOE_HUMAN	P02649	APOE	Apolipoprotein E	WELALGR	F4	2	44	50
APOE_HUMAN	P02649	APOE	Apolipoprotein E	WVQTLSEQVQEELLSSQVTQELR	F3	3	57	79
APOE_HUMAN	P02649	APOE	Apolipoprotein E	WVQTLSEQVQEELLSSQVTQELR	F4	3	57	79
APOH_HUMAN	P02749	APOH	Beta-2-glycoprotein 1	ATFGCHDGYSLDGPEEIECTK	F2	2	230	250
APOH_HUMAN	P02749	APOH	Beta-2-glycoprotein 1	ATFGCHDGYSLDGPEEIECTK	F2	3	230	250
APOH_HUMAN	P02749	APOH	Beta-2-glycoprotein 1	EHSSLAFWK	F2	2	328	336
APOH_HUMAN	P02749	APOH	Beta-2-glycoprotein 1	FICPLTGLWPINTLK	F4	2	64	78
APOH_HUMAN	P02749	APOH	Beta-2-glycoprotein 1	KFICPLTGLWPINTLK	F4	2	63	78
APOH_HUMAN	P02749	APOH	Beta-2-glycoprotein 1	KFICPLTGLWPINTLK	F4	3	63	78
APOH_HUMAN	P02749	APOH	Beta-2-glycoprotein 1	TCPKPDDLPFSTVVPLK	F2	2	22	38
APOH_HUMAN	P02749	APOH	Beta-2-glycoprotein 1	TCPKPDDLPFSTVVPLK	F2	3	22	38
APOH_HUMAN	P02749	APOH	Beta-2-glycoprotein 1	TCPKPDDLPFSTVVPLK	F3	3	22	38
APOH_HUMAN	P02749	APOH	Beta-2-glycoprotein 1	VCPFAGILENGAVR	F2	2	83	96
APOL1_HUMAN	O14791	APOL1	Apolipoprotein L1	ALADGVQKVHK	F3	2	160	170
ARBK1_HUMAN	P25098	GRK2	Beta-adrenergic receptor kinase 1	LGYLLFR	F4	2	63	69
ARBK1_HUMAN	P25098	GRK2	Beta-adrenergic receptor kinase 1	NVELNIHLTMNDFSVHR	F4	3	179	195
ARGI1_HUMAN	P05089	ARG1	Arginase-1	VMEETLSYLLGR	F3	2	211	222
ARP2_HUMAN	P61160	ACTR2	Actin-related protein 2	HMVFLGGAVLADIMK	F4	2	352	366
ARP2_HUMAN	P61160	ACTR2	Actin-related protein 2	QLYLER	F2	2	323	328
ARPC2_HUMAN	O15144	ARPC2	Actin-related protein 2/3 complex subunit 2	IIEETLALK	F2	2	10	18
ARPC2_HUMAN	O15144	ARPC2	Actin-related protein 2/3 complex subunit 2	MILLEVNNR	F2	2	1	9
ARPC2_HUMAN	O15144	ARPC2	Actin-related protein 2/3 complex subunit 2	MILLEVNNR	F3	2	1	9
ARPC4_HUMAN	P59998	ARPC4	Actin-related protein 2/3 complex subunit 4	ELLLQPVTISR	F3	2	45	55
ARPC5_HUMAN	O15511	ARPC5	Actin-related protein 2/3 complex subunit 5	GFESPSDNSSAMLLQWHEK	F2	3	113	131
ARPC5_HUMAN	O15511	ARPC5	Actin-related protein 2/3 complex subunit 5	NGVDLLMK	F2	2	101	108
ARPC5_HUMAN	O15511	ARPC5	Actin-related protein 2/3 complex subunit 5	VDVDEYDENKFVDEEDGGDGQAGPDEGEVDSCLR	F1	3	14	47
ASAH1_HUMAN	Q13510	ASAH1	Acid ceramidase	ASSFAGYVGMLTGFKPGLFSLTLNER	F5	3	201	226
ASAH1_HUMAN	Q13510	ASAH1	Acid ceramidase	LTVYTTLIDVTK	F3	2	367	378
ASC_HUMAN	Q9ULZ3	PYCARD	Apoptosis-associated speck-like protein containing a CARD	ESQSYLVEDLER	F1	2	183	194
ASPG_HUMAN	P20933	AGA	N(4)-(beta-N-acetylglucosaminyl)-L-asparaginase	FLPSYQAVEYMR	F3	2	266	277
AT1A1_HUMAN	P05023	ATP1A1	Sodium/potassium-transporting ATPase subunit alpha-1	TSATWLALSR	F2	2	414	423
AT1A1_HUMAN	P05023	ATP1A1	Sodium/potassium-transporting ATPase subunit alpha-1	TSATWLALSR	F3	2	414	423
AT1B1_HUMAN	P05026	ATP1B1	Sodium/potassium-transporting ATPase subunit beta-1	SYEAYVLNIVR	F3	2	97	107
AT2B4_HUMAN	P23634	ATP2B4	Plasma membrane calcium-transporting ATPase 4	DAEGLDEIDHAEMELR	F1	3	1072	1087
ATG4B_HUMAN	Q9Y4P1	ATG4B	Cysteine protease ATG4B	DEILSDVASR	F1	2	40	49
ATP5H_HUMAN	O75947	ATP5PD	ATP synthase subunit d, mitochondrial	AGLVDDFEK	F1	2	64	72
ATPA_HUMAN	P25705	ATP5F1A	ATP synthase subunit alpha, mitochondrial	QMSLLLR	F2	2	323	329
ATPA_HUMAN	P25705	ATP5F1A	ATP synthase subunit alpha, mitochondrial	RTGAIVDVPVGEELLGR	F2	3	133	149
ATRN_HUMAN	O75882	ATRN	Attractin	LADDLYR	F2	2	530	536
ATRN_HUMAN	O75882	ATRN	Attractin	LTLTPWVGLR	F4	2	851	860
ATRN_HUMAN	O75882	ATRN	Attractin	NHNALLASLTTQK	F2	3	818	830
ATRN_HUMAN	O75882	ATRN	Attractin	NHNALLASLTTQK	F4	2	818	830
B2MG_HUMAN	P61769	B2M	Beta-2-microglobulin	DWSFYLLYYTEFTPTEK	F4	2	79	95
B2MG_HUMAN	P61769	B2M	Beta-2-microglobulin	SNFLNCYVSGFHPSDIEVDLLK	F3	2	40	61
B2MG_HUMAN	P61769	B2M	Beta-2-microglobulin	SNFLNCYVSGFHPSDIEVDLLK	F3	3	40	61
B2MG_HUMAN	P61769	B2M	Beta-2-microglobulin	SNFLNCYVSGFHPSDIEVDLLK	F4	3	40	61
B2MG_HUMAN	P61769	B2M	Beta-2-microglobulin	SNFLNCYVSGFHPSDIEVDLLKNGER	F3	4	40	65
B2MG_HUMAN	P61769	B2M	Beta-2-microglobulin	VEHSDLSFSK	F2	2	69	78
B2MG_HUMAN	P61769	B2M	Beta-2-microglobulin	VEHSDLSFSK	F3	2	69	78
B2MG_HUMAN	P61769	B2M	Beta-2-microglobulin	VEHSDLSFSK	F4	2	69	78
B2MG_HUMAN	P61769	B2M	Beta-2-microglobulin	VNHVTLSQPK	F2	2	102	111
B2MG_HUMAN	P61769	B2M	Beta-2-microglobulin	VNHVTLSQPK	F3	2	102	111
B2MG_HUMAN	P61769	B2M	Beta-2-microglobulin	VNHVTLSQPK	F4	2	102	111
B3AT_HUMAN	P02730	SLC4A1	Band 3 anion transport protein	IFQDHPLQK	F2	2	543	551
B3AT_HUMAN	P02730	SLC4A1	Band 3 anion transport protein	VYVELQELVMDEK	F2	2	57	69
B3GN2_HUMAN	Q9NY97	B3GNT2	N-acetyllactosaminide beta-1,3-N-acetylglucosaminyltransferase 2	VFLLGQTPPEDNHPDLSDMLK	F3	3	179	199
B4GA1_HUMAN	O43505	B4GAT1	Beta-1,4-glucuronyltransferase 1	EEAQLATVLAYALSSHCPDMR	F3	3	130	150
B4GA1_HUMAN	O43505	B4GAT1	Beta-1,4-glucuronyltransferase 1	EGANYALVIDVDMVPSEGLWR	F2	2	218	238
B4GA1_HUMAN	O43505	B4GAT1	Beta-1,4-glucuronyltransferase 1	TTMDPNDVILATHASVDNLLHLSGLLER	F4	3	88	115
B4GA1_HUMAN	O43505	B4GAT1	Beta-1,4-glucuronyltransferase 1	TTMDPNDVILATHASVDNLLHLSGLLER	F4	4	88	115
BASI_HUMAN	P35613	BSG	Basigin	EDALPGQK	F1	2	180	187
BCAM_HUMAN	P50895	BCAM	Basal cell adhesion molecule	LASAEMQGSELQVTMHDTR	F1	3	78	96
BGH3_HUMAN	Q15582	TGFBI	Transforming growth factor-beta-induced protein ig-h3	AAVAASGLNTMLEGNGQYTLLAPTNEAFEK	F2	3	258	287
BGH3_HUMAN	Q15582	TGFBI	Transforming growth factor-beta-induced protein ig-h3	LAPVYQK	F2	2	670	676
BGH3_HUMAN	Q15582	TGFBI	Transforming growth factor-beta-induced protein ig-h3	LTLLAPLNSVFK	F4	2	410	421
BGH3_HUMAN	Q15582	TGFBI	Transforming growth factor-beta-induced protein ig-h3	YHIGDEILVSGGIGALVR	F3	3	571	588
BGH3_HUMAN	Q15582	TGFBI	Transforming growth factor-beta-induced protein ig-h3	YLYHGQTLETLGGK	F2	2	448	461
BGH3_HUMAN	Q15582	TGFBI	Transforming growth factor-beta-induced protein ig-h3	YLYHGQTLETLGGK	F3	3	448	461
BIP_HUMAN	P11021	HSPA5	Endoplasmic reticulum chaperone BiP	MKETAEAYLGK	F2	2	153	163
BST1_HUMAN	Q10588	BST1	ADP-ribosyl cyclase/cyclic ADP-ribose hydrolase 2	VADFLSWCR	F3	2	137	145
BTD_HUMAN	P43251	BTD	Biotinidase	GDMFLVANLGTK	F2	2	165	176
BTD_HUMAN	P43251	BTD	Biotinidase	SHLIIAQVAK	F2	2	330	339
BTD_HUMAN	P43251	BTD	Biotinidase	TSIYPFLDFMPSPQVVR	F4	2	123	139
C163A_HUMAN	Q86VB7	CD163	Scavenger receptor cysteine-rich type 1 protein M130	GPDTLWQCPSSPWEK	F2	2	898	912
C163A_HUMAN	Q86VB7	CD163	Scavenger receptor cysteine-rich type 1 protein M130	LVDGVTECSGR	F2	2	268	278
C163A_HUMAN	Q86VB7	CD163	Scavenger receptor cysteine-rich type 1 protein M130	TLGAWGSLCNSHWDIEDAHVLCQQLK	F3	4	600	625
C163A_HUMAN	Q86VB7	CD163	Scavenger receptor cysteine-rich type 1 protein M130	VEIWHGGSWGTVCDDSWDLDDAQVVCQQLGCGPALK	F3	3	942	977
C1QA_HUMAN	P02745	C1QA	Complement C1q subcomponent subunit A	GHIYQGSEADSVFSGFLIFPSA	F3	2	224	245
C1QA_HUMAN	P02745	C1QA	Complement C1q subcomponent subunit A	GLFQVVSGGMVLQLQQGDQVWVEK	F4	3	196	219
C1QA_HUMAN	P02745	C1QA	Complement C1q subcomponent subunit A	GLFQVVSGGMVLQLQQGDQVWVEKDPK	F3	3	196	222
C1QA_HUMAN	P02745	C1QA	Complement C1q subcomponent subunit A	GLFQVVSGGMVLQLQQGDQVWVEKDPK	F4	3	196	222
C1QA_HUMAN	P02745	C1QA	Complement C1q subcomponent subunit A	GLFQVVSGGMVLQLQQGDQVWVEKDPK	F4	4	196	222
C1QA_HUMAN	P02745	C1QA	Complement C1q subcomponent subunit A	GLFQVVSGGMVLQLQQGDQVWVEKDPK	F5	3	196	222
C1QA_HUMAN	P02745	C1QA	Complement C1q subcomponent subunit A	KGHIYQGSEADSVFSGFLIFPSA	F3	3	223	245
C1QA_HUMAN	P02745	C1QA	Complement C1q subcomponent subunit A	KGHIYQGSEADSVFSGFLIFPSA	F4	3	223	245
C1QA_HUMAN	P02745	C1QA	Complement C1q subcomponent subunit A	SLGFCDTTNK	F2	2	186	195
C1QB_HUMAN	P02746	C1QB	Complement C1q subcomponent subunit B	GNLCVNLMR	F2	2	178	186
C1QB_HUMAN	P02746	C1QB	Complement C1q subcomponent subunit B	GNLCVNLMR	F3	2	178	186
C1QB_HUMAN	P02746	C1QB	Complement C1q subcomponent subunit B	GNLCVNLMR	F4	2	178	186
C1QB_HUMAN	P02746	C1QB	Complement C1q subcomponent subunit B	LEQGENVFLQATDK	F2	2	216	229
C1QB_HUMAN	P02746	C1QB	Complement C1q subcomponent subunit B	LEQGENVFLQATDK	F3	2	216	229
C1QB_HUMAN	P02746	C1QB	Complement C1q subcomponent subunit B	LEQGENVFLQATDK	F4	2	216	229
C1QB_HUMAN	P02746	C1QB	Complement C1q subcomponent subunit B	TINVPLR	F2	2	129	135
C1QB_HUMAN	P02746	C1QB	Complement C1q subcomponent subunit B	TINVPLRR	F2	2	129	136
C1QB_HUMAN	P02746	C1QB	Complement C1q subcomponent subunit B	TINVPLRR	F3	2	129	136
C1QB_HUMAN	P02746	C1QB	Complement C1q subcomponent subunit B	VPGLYYFTYHASSR	F4	3	164	177
C1QB_HUMAN	P02746	C1QB	Complement C1q subcomponent subunit B	VVTFCDYAYNTFQVTTGGMVLK	F4	3	194	215
C1QC_HUMAN	P02747	C1QC	Complement C1q subcomponent subunit C	FNAVLTNPQGDYDTSTGK	F2	2	140	157
C1QC_HUMAN	P02747	C1QC	Complement C1q subcomponent subunit C	FNAVLTNPQGDYDTSTGK	F3	2	140	157
C1QC_HUMAN	P02747	C1QC	Complement C1q subcomponent subunit C	QTHQPPAPNSLIR	F2	2	127	139
C1QC_HUMAN	P02747	C1QC	Complement C1q subcomponent subunit C	QTHQPPAPNSLIR	F2	3	127	139
C1QC_HUMAN	P02747	C1QC	Complement C1q subcomponent subunit C	TNQVNSGGVLLR	F2	2	199	210
C1QC_HUMAN	P02747	C1QC	Complement C1q subcomponent subunit C	TNQVNSGGVLLR	F3	2	199	210
C1QC_HUMAN	P02747	C1QC	Complement C1q subcomponent subunit C	TNQVNSGGVLLR	F4	2	199	210
C1QT5_HUMAN	Q9BXJ0	C1QTNF5	Complement C1q tumor necrosis factor-related protein 5	ASLQFDLVK	F2	2	162	170
C1QT5_HUMAN	Q9BXJ0	C1QTNF5	Complement C1q tumor necrosis factor-related protein 5	VPPPSDAPLPFDR	F2	2	115	127
C1R_HUMAN	P00736	C1R	Complement C1r subcomponent	FCGQLGSPLGNPPGK	F2	2	88	102
C1R_HUMAN	P00736	C1R	Complement C1r subcomponent	FCGQLGSPLGNPPGKK	F2	2	88	103
C1R_HUMAN	P00736	C1R	Complement C1r subcomponent	FCGQLGSPLGNPPGKK	F2	3	88	103
C1R_HUMAN	P00736	C1R	Complement C1r subcomponent	FCGQLGSPLGNPPGKK	F3	3	88	103
C1R_HUMAN	P00736	C1R	Complement C1r subcomponent	FLEPFDIDDHQQVHCPYDQLQIYANGK	F2	4	236	262
C1R_HUMAN	P00736	C1R	Complement C1r subcomponent	FLEPFDIDDHQQVHCPYDQLQIYANGK	F3	4	236	262
C1R_HUMAN	P00736	C1R	Complement C1r subcomponent	GFLAYYQAVDLDECASR	F3	2	133	149
C1R_HUMAN	P00736	C1R	Complement C1r subcomponent	GFLAYYQAVDLDECASR	F4	2	133	149
C1R_HUMAN	P00736	C1R	Complement C1r subcomponent	GGGALLGDR	F3	2	487	495
C1R_HUMAN	P00736	C1R	Complement C1r subcomponent	LFGEVTSPLFPKPYPNNFETTTVITVPTGYR	F4	3	25	55
C1R_HUMAN	P00736	C1R	Complement C1r subcomponent	LPVANPQACENWLR	F2	2	612	625
C1R_HUMAN	P00736	C1R	Complement C1r subcomponent	LPVANPQACENWLR	F3	2	612	625
C1R_HUMAN	P00736	C1R	Complement C1r subcomponent	MDVFSQNMFCAGHPSLK	F3	2	630	646
C1R_HUMAN	P00736	C1R	Complement C1r subcomponent	MDVFSQNMFCAGHPSLK	F3	3	630	646
C1R_HUMAN	P00736	C1R	Complement C1r subcomponent	QGYQLIEGNQVLHSFTAVCQDDGTWHR	F3	3	340	366
C1R_HUMAN	P00736	C1R	Complement C1r subcomponent	QRPPDLDTSSNAVDLLFFTDESGDSR	F2	3	271	296
C1R_HUMAN	P00736	C1R	Complement C1r subcomponent	TLDEFTIIQNLQPQYQFR	F3	2	314	331
C1R_HUMAN	P00736	C1R	Complement C1r subcomponent	VLNYVDWIK	F3	2	690	698
C1R_HUMAN	P00736	C1R	Complement C1r subcomponent	VLNYVDWIK	F4	2	690	698
C1R_HUMAN	P00736	C1R	Complement C1r subcomponent	WILTAAHTLYPK	F4	2	496	507
C1R_HUMAN	P00736	C1R	Complement C1r subcomponent	WILTAAHTLYPK	F4	3	496	507
C1RL_HUMAN	Q9NZP8	C1RL	Complement C1r subcomponent-like protein	GGGALLGDR	F3	2	268	276
C1RL_HUMAN	Q9NZP8	C1RL	Complement C1r subcomponent-like protein	VLSYVDWIK	F4	2	472	480
C1RL_HUMAN	Q9NZP8	C1RL	Complement C1r subcomponent-like protein	VWGKYLWR	F2	2	6	13
C1RL_HUMAN	Q9NZP8	C1RL	Complement C1r subcomponent-like protein	WILTAAHTIYPK	F4	2	277	288
C1RL_HUMAN	Q9NZP8	C1RL	Complement C1r subcomponent-like protein	WILTAAHTIYPK	F4	3	277	288
C1S_HUMAN	P09871	C1S	Complement C1s subcomponent	FYAAGLVSWGPQCGTYGLYTR	F4	2	647	667
C1S_HUMAN	P09871	C1S	Complement C1s subcomponent	GFQVVVTLR	F3	2	211	219
C1S_HUMAN	P09871	C1S	Complement C1s subcomponent	GFQVVVTLR	F4	2	211	219
C1S_HUMAN	P09871	C1S	Complement C1s subcomponent	LLEVPEGR	F3	2	516	523
C1S_HUMAN	P09871	C1S	Complement C1s subcomponent	LLEVPEGR	F4	2	516	523
C1S_HUMAN	P09871	C1S	Complement C1s subcomponent	LPVAPLRK	F2	2	587	594
C1S_HUMAN	P09871	C1S	Complement C1s subcomponent	LPVAPLRK	F3	2	587	594
C1S_HUMAN	P09871	C1S	Complement C1s subcomponent	MGPTVSPICLPGTSSDYNLMDGDLGLISGWGR	F4	3	541	572
C1S_HUMAN	P09871	C1S	Complement C1s subcomponent	MLTPEHVFIHPGWK	F3	2	502	515
C1S_HUMAN	P09871	C1S	Complement C1s subcomponent	MLTPEHVFIHPGWK	F3	3	502	515
C1S_HUMAN	P09871	C1S	Complement C1s subcomponent	MLTPEHVFIHPGWK	F4	3	502	515
C1S_HUMAN	P09871	C1S	Complement C1s subcomponent	QFGPYCGHGFPGPLNIETK	F3	3	246	264
C1S_HUMAN	P09871	C1S	Complement C1s subcomponent	SNALDIIFQTDLTGQK	F3	2	265	280
C1S_HUMAN	P09871	C1S	Complement C1s subcomponent	SNALDIIFQTDLTGQK	F3	3	265	280
C1S_HUMAN	P09871	C1S	Complement C1s subcomponent	TNFDNDIALVR	F2	2	524	534
C4BPA_HUMAN	P04003	C4BPA	C4b-binding protein alpha chain	EDVYVVGTVLR	F2	2	319	329
C4BPA_HUMAN	P04003	C4BPA	C4b-binding protein alpha chain	GVGWSHPLPQCEIVK	F3	2	160	174
C4BPA_HUMAN	P04003	C4BPA	C4b-binding protein alpha chain	GVGWSHPLPQCEIVK	F3	3	160	174
C4BPA_HUMAN	P04003	C4BPA	C4b-binding protein alpha chain	LSLEIEQLELQR	F2	2	574	585
CAC1S_HUMAN	Q13698	CACNA1S	Voltage-dependent L-type calcium channel subunit alpha-1S	VLGPHSKPCVEMLK	F4	2	1710	1723
CAD11_HUMAN	P55287	CDH11	Cadherin-11	VLDVNDNAPK	F2	2	478	487
CAD13_HUMAN	P55290	CDH13	Cadherin-13	TLFVHAR	F2	2	93	99
CADH2_HUMAN	P19022	CDH2	Cadherin-2	FLIYAQDK	F3	2	102	109
CADH2_HUMAN	P19022	CDH2	Cadherin-2	LSLKPTLTEESVK	F2	2	121	133
CADM1_HUMAN	Q9BY67	CADM1	Cell adhesion molecule 1	NLMIDIQK	F2	2	146	153
CADM1_HUMAN	Q9BY67	CADM1	Cell adhesion molecule 1	YLEVQYKPQVHIQMTYPLQGLTR	F3	4	236	258
CADM2_HUMAN	Q8N3J6	CADM2	Cell adhesion molecule 2	TFTVSSTLDFR	F2	2	181	191
CADM3_HUMAN	Q8N126	CADM3	Cell adhesion molecule 3	LLLHCEGR	F2	2	250	257
CAH1_HUMAN	P00915	CA1	Carbonic anhydrase 1	LYPIANGNNQSPVDIK	F2	2	20	35
CAH1_HUMAN	P00915	CA1	Carbonic anhydrase 1	YSAELHVAHWNSAK	F2	3	115	128
CAH1_HUMAN	P00915	CA1	Carbonic anhydrase 1	YSSLAEAASK	F2	2	129	138
CAH1_HUMAN	P00915	CA1	Carbonic anhydrase 1	YSSLAEAASK	F3	2	129	138
CAH3_HUMAN	P07451	CA3	Carbonic anhydrase 3	YAAELHLVHWNPK	F3	3	114	126
CAP1_HUMAN	Q01518	CAP1	Adenylyl cyclase-associated protein 1	SSEMNVLIPTEGGDFNEFPVPEQFK	F2	3	434	458
CAPG_HUMAN	P40121	CAPG	Macrophage-capping protein	EVQGNESDLFMSYFPR	F2	2	97	112
CAPG_HUMAN	P40121	CAPG	Macrophage-capping protein	EVQGNESDLFMSYFPR	F3	2	97	112
CAPG_HUMAN	P40121	CAPG	Macrophage-capping protein	QAALQVAEGFISR	F2	2	307	319
CATA_HUMAN	P04040	CAT	Catalase	AFYVNVLNEEQR	F3	2	445	456
CATA_HUMAN	P04040	CAT	Catalase	FYTEDGNWDLVGNNTPIFFIR	F4	3	136	156
CATA_HUMAN	P04040	CAT	Catalase	NAIHTFVQSGSHLAAR	F2	2	507	522
CATA_HUMAN	P04040	CAT	Catalase	NAIHTFVQSGSHLAAR	F2	3	507	522
CATB_HUMAN	P07858	CTSB	Cathepsin B	LCGTFLGGPKPPQR	F3	3	58	71
CATB_HUMAN	P07858	CTSB	Cathepsin B	NGPVEGAFSVYSDFLLYK	F3	2	246	263
CATB_HUMAN	P07858	CTSB	Cathepsin B	NGPVEGAFSVYSDFLLYK	F4	2	246	263
CATB_HUMAN	P07858	CTSB	Cathepsin B	VMFTEDLKLPASFDAR	F3	3	72	87
CATD_HUMAN	P07339	CTSD	Cathepsin D	AIGAVPLIQGEYMIPCEK	F2	2	314	331
CATD_HUMAN	P07339	CTSD	Cathepsin D	AIGAVPLIQGEYMIPCEK	F3	2	314	331
CATD_HUMAN	P07339	CTSD	Cathepsin D	AYWQVHLDQVEVASGLTLCK	F3	2	268	287
CATD_HUMAN	P07339	CTSD	Cathepsin D	AYWQVHLDQVEVASGLTLCK	F3	3	268	287
CATD_HUMAN	P07339	CTSD	Cathepsin D	DPDAQPGGELMLGGTDSK	F1	2	236	253
CATD_HUMAN	P07339	CTSD	Cathepsin D	DPDAQPGGELMLGGTDSK	F2	2	236	253
CATD_HUMAN	P07339	CTSD	Cathepsin D	EGCEAIVDTGTSLMVGPVDEVR	F2	2	288	309
CATD_HUMAN	P07339	CTSD	Cathepsin D	FDGILGMAYPR	F3	2	195	205
CATD_HUMAN	P07339	CTSD	Cathepsin D	ISVNNVLPVFDNLMQQK	F4	2	206	222
CATD_HUMAN	P07339	CTSD	Cathepsin D	ISVNNVLPVFDNLMQQK	F4	3	206	222
CATD_HUMAN	P07339	CTSD	Cathepsin D	LLDIACWIHHK	F4	2	112	122
CATD_HUMAN	P07339	CTSD	Cathepsin D	LLDIACWIHHK	F4	3	112	122
CATD_HUMAN	P07339	CTSD	Cathepsin D	LSPEDYTLK	F2	2	349	357
CATD_HUMAN	P07339	CTSD	Cathepsin D	LVDQNIFSFYLSR	F4	2	223	235
CATD_HUMAN	P07339	CTSD	Cathepsin D	VSTLPAITLK	F2	2	332	341
CATD_HUMAN	P07339	CTSD	Cathepsin D	VSTLPAITLK	F3	2	332	341
CATD_HUMAN	P07339	CTSD	Cathepsin D	YSQAVPAVTEGPIPEVLK	F2	2	55	72
CATG_HUMAN	P08311	CTSG	Cathepsin G	NVNPVALPR	F3	2	123	131
CATG_HUMAN	P08311	CTSG	Cathepsin G	TIQNDIMLLQLSR	F4	2	104	116
CATH_HUMAN	P09668	CTSH	Pro-cathepsin H	LQTFASNWR	F3	2	55	63
CATL1_HUMAN	P07711	CTSL	Procathepsin L	LYGMNEEGWR	F2	2	39	48
CATL1_HUMAN	P07711	CTSL	Procathepsin L	VFQEPLFYEAPR	F2	2	105	116
CATS_HUMAN	P25774	CTSS	Cathepsin S	ILPDSVDWR	F2	2	114	122
CBG_HUMAN	P08185	SERPINA6	Corticosteroid-binding globulin	GTWTQPFDLASTR	F3	2	205	217
CBG_HUMAN	P08185	SERPINA6	Corticosteroid-binding globulin	SETEIHQGFQHLHQLFAK	F3	3	101	118
CBPA4_HUMAN	Q9UI42	CPA4	Carboxypeptidase A4	NGDEISKLSQLVNSNNLK	F3	2	33	50
CBPB2_HUMAN	Q96IY4	CPB2	Carboxypeptidase B2	DTGTYGFLLPER	F2	2	388	399
CBPB2_HUMAN	Q96IY4	CPB2	Carboxypeptidase B2	YPLYVLK	F3	2	156	162
CBPE_HUMAN	P16870	CPE	Carboxypeptidase E	EALVSVWLQCTAISR	F3	2	61	75
CBPE_HUMAN	P16870	CPE	Carboxypeptidase E	LLIPGNYK	F3	2	413	420
CBPE_HUMAN	P16870	CPE	Carboxypeptidase E	LTASAPGYLAITK	F2	2	421	433
CBPE_HUMAN	P16870	CPE	Carboxypeptidase E	NSLISYLEQIHR	F3	2	363	374
CBPE_HUMAN	P16870	CPE	Carboxypeptidase E	NSLISYLEQIHR	F3	3	363	374
CBPM_HUMAN	P14384	CPM	Carboxypeptidase M	ASLIEYIK	F2	2	302	309
CBPM_HUMAN	P14384	CPM	Carboxypeptidase M	LPSFWNNNK	F3	2	293	301
CBPN_HUMAN	P15169	CPN1	Carboxypeptidase N catalytic chain	YGGPNHHLPLPDNWK	F2	2	176	190
CBPQ_HUMAN	Q9Y646	CPQ	Carboxypeptidase Q	AIQIMYQNLQQDGLEK	F3	2	87	102
CBPQ_HUMAN	Q9Y646	CPQ	Carboxypeptidase Q	LALLVDTVGPR	F3	2	67	77
CBR1_HUMAN	P16152	CBR1	Carbonyl reductase [NADPH] 1	IGVTVLSR	F2	2	199	206
CBR1_HUMAN	P16152	CBR1	Carbonyl reductase [NADPH] 1	SCSPELQQK	F1	2	149	157
CBR3_HUMAN	O75828	CBR3	Carbonyl reductase [NADPH] 3	LGVTVLSR	F2	2	199	206
CC88B_HUMAN	A6NC98	CCDC88B	Coiled-coil domain-containing protein 88B	EAVEAAGQELESASQER	F1	2	795	811
CD109_HUMAN	Q6YHK3	CD109	CD109 antigen	IPVQLVFKNK	F2	2	549	558
CD109_HUMAN	Q6YHK3	CD109	CD109 antigen	VGSPFELVVSGNK	F3	2	479	491
CD14_HUMAN	P08571	CD14	Monocyte differentiation antigen CD14	AFPALTSLDLSDNPGLGER	F2	2	192	210
CD14_HUMAN	P08571	CD14	Monocyte differentiation antigen CD14	AFPALTSLDLSDNPGLGER	F3	2	192	210
CD14_HUMAN	P08571	CD14	Monocyte differentiation antigen CD14	AFPALTSLDLSDNPGLGER	F4	2	192	210
CD14_HUMAN	P08571	CD14	Monocyte differentiation antigen CD14	ELTLEDLK	F2	2	120	127
CD14_HUMAN	P08571	CD14	Monocyte differentiation antigen CD14	FPAIQNLALR	F3	2	221	230
CD14_HUMAN	P08571	CD14	Monocyte differentiation antigen CD14	FPAIQNLALR	F4	2	221	230
CD14_HUMAN	P08571	CD14	Monocyte differentiation antigen CD14	GLMAALCPHK	F3	2	211	220
CD14_HUMAN	P08571	CD14	Monocyte differentiation antigen CD14	ITGTMPPLPLEATGLALSSLR	F4	3	128	148
CD14_HUMAN	P08571	CD14	Monocyte differentiation antigen CD14	LKELTLEDLK	F2	2	118	127
CD14_HUMAN	P08571	CD14	Monocyte differentiation antigen CD14	LKELTLEDLK	F2	3	118	127
CD14_HUMAN	P08571	CD14	Monocyte differentiation antigen CD14	LKELTLEDLK	F3	3	118	127
CD14_HUMAN	P08571	CD14	Monocyte differentiation antigen CD14	LTVGAAQVPAQLLVGALR	F4	2	94	111
CD14_HUMAN	P08571	CD14	Monocyte differentiation antigen CD14	LTVGAAQVPAQLLVGALR	F4	3	94	111
CD14_HUMAN	P08571	CD14	Monocyte differentiation antigen CD14	NTGMETPTGVCAALAAAGVQPHSLDLSHNSLR	F3	4	231	262
CD14_HUMAN	P08571	CD14	Monocyte differentiation antigen CD14	RLTVGAAQVPAQLLVGALR	F4	2	93	111
CD14_HUMAN	P08571	CD14	Monocyte differentiation antigen CD14	RLTVGAAQVPAQLLVGALR	F4	3	93	111
CD14_HUMAN	P08571	CD14	Monocyte differentiation antigen CD14	STLSVGVSGTLVLLQGAR	F4	2	355	372
CD14_HUMAN	P08571	CD14	Monocyte differentiation antigen CD14	SWLAELQQWLKPGLK	F4	2	159	173
CD14_HUMAN	P08571	CD14	Monocyte differentiation antigen CD14	SWLAELQQWLKPGLK	F4	3	159	173
CD14_HUMAN	P08571	CD14	Monocyte differentiation antigen CD14	SWLAELQQWLKPGLK	F5	2	159	173
CD14_HUMAN	P08571	CD14	Monocyte differentiation antigen CD14	VLDLSCNR	F3	2	301	308
CD14_HUMAN	P08571	CD14	Monocyte differentiation antigen CD14	VLSIAQAHSPAFSCEQVR	F3	2	174	191
CD14_HUMAN	P08571	CD14	Monocyte differentiation antigen CD14	VLSIAQAHSPAFSCEQVR	F3	3	174	191
CD209_HUMAN	Q9NNX6	CD209	CD209 antigen	LQEIYQELTWLK	F3	2	143	154
CD59_HUMAN	P13987	CD59	CD59 glycoprotein	LRENELTYYCCK	F2	3	79	90
CD5L_HUMAN	O43866	CD5L	CD5 antigen-like	ELGCGAASGTPSGILYEPPAEKEQK	F2	3	64	88
CD5L_HUMAN	O43866	CD5L	CD5 antigen-like	LVGGDNLCSGR	F2	2	246	256
CD81_HUMAN	P60033	CD81	CD81 antigen	TFHETLDCCGSSTLTALTTSVLK	F3	3	149	171
CDC42_HUMAN	P60953	CDC42	Cell division control protein 42 homolog	TPFLLVGTQIDLR	F3	2	108	120
CDD_HUMAN	P32320	CDA	Cytidine deaminase	KSAYCPYSHFPVGAALLTQEGR	F3	3	27	48
CEAM8_HUMAN	P31997	CEACAM8	Carcinoembryonic antigen-related cell adhesion molecule 8	EVLLLVHNLPQDPR	F2	3	50	63
CEL_HUMAN	P19835	CEL	Bile salt-activated lipase	KTVVDFETDVLFLVPTEIALAQHR	F3	4	402	425
CEL_HUMAN	P19835	CEL	Bile salt-activated lipase	LGLLGDSVDIFK	F3	2	40	51
CEMIP_HUMAN	Q8WUJ3	CEMIP	Cell migration-inducing and hyaluronan-binding protein	HPWSFLTVK	F4	2	267	275
CERU_HUMAN	P00450	CP	Ceruloplasmin	AEEEHLGILGPQLHADVGDK	F2	2	800	819
CERU_HUMAN	P00450	CP	Ceruloplasmin	AEEEHLGILGPQLHADVGDK	F2	3	800	819
CERU_HUMAN	P00450	CP	Ceruloplasmin	ALYLQYTDETFR	F2	2	70	81
CERU_HUMAN	P00450	CP	Ceruloplasmin	ALYLQYTDETFR	F3	2	70	81
CERU_HUMAN	P00450	CP	Ceruloplasmin	ALYLQYTDETFR	F4	2	70	81
CERU_HUMAN	P00450	CP	Ceruloplasmin	DIASGLIGPLIICK	F3	2	188	201
CERU_HUMAN	P00450	CP	Ceruloplasmin	DIASGLIGPLIICK	F3	3	188	201
CERU_HUMAN	P00450	CP	Ceruloplasmin	DIASGLIGPLIICK	F4	2	188	201
CERU_HUMAN	P00450	CP	Ceruloplasmin	DIASGLIGPLIICKK	F3	3	188	202
CERU_HUMAN	P00450	CP	Ceruloplasmin	DIFTGLIGPMK	F3	2	548	558
CERU_HUMAN	P00450	CP	Ceruloplasmin	DLYSGLIGPLIVCR	F3	2	888	901
CERU_HUMAN	P00450	CP	Ceruloplasmin	ERGPEEEHLGILGPVIWAEVGDTIR	F2	3	438	462
CERU_HUMAN	P00450	CP	Ceruloplasmin	ERGPEEEHLGILGPVIWAEVGDTIR	F2	4	438	462
CERU_HUMAN	P00450	CP	Ceruloplasmin	ERGPEEEHLGILGPVIWAEVGDTIR	F3	3	438	462
CERU_HUMAN	P00450	CP	Ceruloplasmin	EVGPTNADPVCLAK	F2	2	524	537
CERU_HUMAN	P00450	CP	Ceruloplasmin	GAYPLSIEPIGVR	F2	2	469	481
CERU_HUMAN	P00450	CP	Ceruloplasmin	GAYPLSIEPIGVR	F3	2	469	481
CERU_HUMAN	P00450	CP	Ceruloplasmin	GPEEEHLGILGPVIWAEVGDTIR	F3	3	440	462
CERU_HUMAN	P00450	CP	Ceruloplasmin	KAEEEHLGILGPQLHADVGDK	F2	2	799	819
CERU_HUMAN	P00450	CP	Ceruloplasmin	KAEEEHLGILGPQLHADVGDK	F2	3	799	819
CERU_HUMAN	P00450	CP	Ceruloplasmin	KAEEEHLGILGPQLHADVGDK	F2	4	799	819
CERU_HUMAN	P00450	CP	Ceruloplasmin	KALYLQYTDETFR	F2	3	69	81
CERU_HUMAN	P00450	CP	Ceruloplasmin	MYSVNGYTFGSLPGLSMCAEDR	F4	2	259	280
CERU_HUMAN	P00450	CP	Ceruloplasmin	MYYSAVDPTKDIFTGLIGPMK	F4	3	0	20
CERU_HUMAN	P00450	CP	Ceruloplasmin	NLASRPYTFHSHGITYYK	F3	4	111	128
CERU_HUMAN	P00450	CP	Ceruloplasmin	NMATRPYSIHAHGVQTESSTVTPTLPGETLTYVWK	F3	3	826	860
CERU_HUMAN	P00450	CP	Ceruloplasmin	NMATRPYSIHAHGVQTESSTVTPTLPGETLTYVWK	F3	4	826	860
CERU_HUMAN	P00450	CP	Ceruloplasmin	QSEDSTFYLGER	F2	2	721	732
CERU_HUMAN	P00450	CP	Ceruloplasmin	TPGIWLLHCHVTDHIHAGMETTYTVLQNEDTK	F4	4	1032	1063
CERU_HUMAN	P00450	CP	Ceruloplasmin	TTIEKPVWLGFLGPIIK	F4	2	82	98
CERU_HUMAN	P00450	CP	Ceruloplasmin	TTIEKPVWLGFLGPIIK	F4	3	82	98
CERU_HUMAN	P00450	CP	Ceruloplasmin	VYPGEQYTYMLLATEEQSPGEGDGNCVTR	F2	3	149	177
CERU_HUMAN	P00450	CP	Ceruloplasmin	WYLFGMGNEVDVHAAFFHGQALTNK	F4	3	283	307
CERU_HUMAN	P00450	CP	Ceruloplasmin	WYLFGMGNEVDVHAAFFHGQALTNK	F5	4	283	307
CFAB_HUMAN	P00751	CFB	Complement factor B	ALFVSEEEK	F2	2	630	638
CFAB_HUMAN	P00751	CFB	Complement factor B	ALFVSEEEKK	F2	2	630	639
CFAB_HUMAN	P00751	CFB	Complement factor B	DFHINLFQVLPWLK	F1	3	740	753
CFAB_HUMAN	P00751	CFB	Complement factor B	DFHINLFQVLPWLK	F4	3	740	753
CFAB_HUMAN	P00751	CFB	Complement factor B	DLEIEVVLFHPNYNINGK	F2	3	547	564
CFAB_HUMAN	P00751	CFB	Complement factor B	DLEIEVVLFHPNYNINGK	F3	3	547	564
CFAB_HUMAN	P00751	CFB	Complement factor B	EAGIPEFYDYDVALIK	F2	2	566	581
CFAB_HUMAN	P00751	CFB	Complement factor B	EDYLDVYVFGVGPLVNQVNINALASK	F3	3	420	445
CFAB_HUMAN	P00751	CFB	Complement factor B	FLCTGGVSPYADPNTCR	F3	2	680	696
CFAB_HUMAN	P00751	CFB	Complement factor B	FLCTGGVSPYADPNTCR	F4	2	680	696
CFAB_HUMAN	P00751	CFB	Complement factor B	GDSGGPLIVHK	F2	2	697	707
CFAB_HUMAN	P00751	CFB	Complement factor B	GHESCMGAVVSEYFVLTAAHCFTVDDKEHSIK	F3	4	507	538
CFAB_HUMAN	P00751	CFB	Complement factor B	HVIILMTDGLHNMGGDPITVIDEIR	F3	3	382	406
CFAB_HUMAN	P00751	CFB	Complement factor B	HVIILMTDGLHNMGGDPITVIDEIR	F3	4	382	406
CFAB_HUMAN	P00751	CFB	Complement factor B	KEAGIPEFYDYDVALIK	F2	3	565	581
CFAB_HUMAN	P00751	CFB	Complement factor B	LEDSVTYHCSR	F2	2	183	193
CFAB_HUMAN	P00751	CFB	Complement factor B	LEDSVTYHCSR	F2	3	183	193
CFAB_HUMAN	P00751	CFB	Complement factor B	LLQEGQALEYVCPSGFYPYPVQTR	F3	3	51	74
CFAB_HUMAN	P00751	CFB	Complement factor B	LPPTTTCQQQK	F2	2	609	619
CFAB_HUMAN	P00751	CFB	Complement factor B	QLNEINYEDHK	F1	2	338	348
CFAB_HUMAN	P00751	CFB	Complement factor B	QLNEINYEDHK	F1	3	338	348
CFAB_HUMAN	P00751	CFB	Complement factor B	QLNEINYEDHK	F2	2	338	348
CFAB_HUMAN	P00751	CFB	Complement factor B	QLNEINYEDHK	F2	3	338	348
CFAB_HUMAN	P00751	CFB	Complement factor B	RDLEIEVVLFHPNYNINGK	F2	3	546	564
CFAB_HUMAN	P00751	CFB	Complement factor B	RDLEIEVVLFHPNYNINGK	F3	3	546	564
CFAB_HUMAN	P00751	CFB	Complement factor B	STGSWSTLK	F2	2	78	86
CFAB_HUMAN	P00751	CFB	Complement factor B	STGSWSTLK	F3	2	78	86
CFAB_HUMAN	P00751	CFB	Complement factor B	YGLVTYATYPK	F3	2	309	319
CFAB_HUMAN	P00751	CFB	Complement factor B	YGLVTYATYPK	F4	2	309	319
CFAB_HUMAN	P00751	CFB	Complement factor B	YGQTIRPICLPCTEGTTR	F2	2	588	605
CFAB_HUMAN	P00751	CFB	Complement factor B	YGQTIRPICLPCTEGTTR	F3	3	588	605
CFAD_HUMAN	P00746	CFD	Complement factor D	AVPHPDSQPDTIDHDLLLLQLSEK	F2	3	100	123
CFAD_HUMAN	P00746	CFD	Complement factor D	AVPHPDSQPDTIDHDLLLLQLSEK	F2	4	100	123
CFAD_HUMAN	P00746	CFD	Complement factor D	RPDSLQHVLLPVLDR	F3	2	162	176
CFAD_HUMAN	P00746	CFD	Complement factor D	RPDSLQHVLLPVLDR	F3	3	162	176
CFAD_HUMAN	P00746	CFD	Complement factor D	VQVLLGAHSLSQPEPSKR	F3	3	76	93
CFAH_HUMAN	P08603	CFH	Complement factor H	AVYTCNEGYQLLGEINYR	F2	2	110	127
CFAH_HUMAN	P08603	CFH	Complement factor H	CLHPCVISR	F2	2	1163	1171
CFAH_HUMAN	P08603	CFH	Complement factor H	EIMENYNIALR	F2	2	1172	1182
CFAH_HUMAN	P08603	CFH	Complement factor H	GEWVALNPLRK	F2	2	69	79
CFAH_HUMAN	P08603	CFH	Complement factor H	IDVHLVPDRK	F2	2	574	583
CFAH_HUMAN	P08603	CFH	Complement factor H	KGEWVALNPLR	F2	2	68	78
CFAH_HUMAN	P08603	CFH	Complement factor H	SIDVACHPGYALPK	F2	2	411	424
CFAH_HUMAN	P08603	CFH	Complement factor H	SIDVACHPGYALPK	F2	3	411	424
CFAH_HUMAN	P08603	CFH	Complement factor H	SITCIHGVWTQLPQCVAIDK	F3	3	730	749
CFAH_HUMAN	P08603	CFH	Complement factor H	SLGNVIMVCR	F3	2	58	67
CFAH_HUMAN	P08603	CFH	Complement factor H	SSIDIENGFISESQYTYALK	F2	2	451	470
CFAH_HUMAN	P08603	CFH	Complement factor H	SSNLIILEEHLK	F2	2	755	766
CFAH_HUMAN	P08603	CFH	Complement factor H	SSNLIILEEHLK	F2	3	755	766
CFAH_HUMAN	P08603	CFH	Complement factor H	TDCLSLPSFENAIPMGEK	F2	2	987	1004
CFAH_HUMAN	P08603	CFH	Complement factor H	WSSPPQCEGLPCK	F2	2	920	932
CFAI_HUMAN	P05156	CFI	Complement factor I	AQLGDLPWQVAIK	F3	2	346	358
CFAI_HUMAN	P05156	CFI	Complement factor I	IIFHENYNAGTYQNDIALIEMK	F3	3	415	436
CFAI_HUMAN	P05156	CFI	Complement factor I	KYTHLSCDK	F1	2	37	45
CFAI_HUMAN	P05156	CFI	Complement factor I	VFSLQWGEVK	F3	2	481	490
CFAI_HUMAN	P05156	CFI	Complement factor I	VFSLQWGEVK	F4	2	481	490
CFAI_HUMAN	P05156	CFI	Complement factor I	YQIWTTVVDWIHPDLK	F4	3	390	405
CH10_HUMAN	P61604	HSPE1	10 kDa heat shock protein, mitochondrial	VLQATVVAVGSGSK	F2	2	41	54
CH3L1_HUMAN	P36222	CHI3L1	Chitinase-3-like protein 1	EAGTLAYYEICDFLR	F2	2	290	304
CH3L1_HUMAN	P36222	CHI3L1	Chitinase-3-like protein 1	EAGTLAYYEICDFLR	F4	2	290	304
CH3L1_HUMAN	P36222	CHI3L1	Chitinase-3-like protein 1	EGDGSCFPDALDR	F1	2	36	48
CH3L1_HUMAN	P36222	CHI3L1	Chitinase-3-like protein 1	EGDGSCFPDALDR	F2	2	36	48
CH3L1_HUMAN	P36222	CHI3L1	Chitinase-3-like protein 1	FPLTNAIK	F2	2	370	377
CH3L1_HUMAN	P36222	CHI3L1	Chitinase-3-like protein 1	FPLTNAIK	F3	2	370	377
CH3L1_HUMAN	P36222	CHI3L1	Chitinase-3-like protein 1	FPLTNAIK	F4	2	370	377
CH3L1_HUMAN	P36222	CHI3L1	Chitinase-3-like protein 1	GTTGHHSPLFR	F2	2	214	224
CH3L1_HUMAN	P36222	CHI3L1	Chitinase-3-like protein 1	GTTGHHSPLFR	F2	3	214	224
CH3L1_HUMAN	P36222	CHI3L1	Chitinase-3-like protein 1	ILGQQVPYATK	F2	2	311	321
CH3L1_HUMAN	P36222	CHI3L1	Chitinase-3-like protein 1	ILGQQVPYATK	F3	2	311	321
CH3L1_HUMAN	P36222	CHI3L1	Chitinase-3-like protein 1	ILGQQVPYATK	F4	2	311	321
CH3L1_HUMAN	P36222	CHI3L1	Chitinase-3-like protein 1	ISQHLDFISIMTYDFHGAWR	F4	3	194	213
CH3L1_HUMAN	P36222	CHI3L1	Chitinase-3-like protein 1	ISQHLDFISIMTYDFHGAWR	F4	4	194	213
CH3L1_HUMAN	P36222	CHI3L1	Chitinase-3-like protein 1	ISQHLDFISIMTYDFHGAWR	F5	4	194	213
CH3L1_HUMAN	P36222	CHI3L1	Chitinase-3-like protein 1	KQLLLSAALSAGK	F3	2	170	182
CH3L1_HUMAN	P36222	CHI3L1	Chitinase-3-like protein 1	KQLLLSAALSAGK	F4	2	170	182
CH3L1_HUMAN	P36222	CHI3L1	Chitinase-3-like protein 1	KQLLLSAALSAGK	F4	3	170	182
CH3L1_HUMAN	P36222	CHI3L1	Chitinase-3-like protein 1	LVCYYTSWSQYR	F4	2	24	35
CH3L1_HUMAN	P36222	CHI3L1	Chitinase-3-like protein 1	LVMGIPTFGR	F3	2	254	263
CH3L1_HUMAN	P36222	CHI3L1	Chitinase-3-like protein 1	LVMGIPTFGR	F4	2	254	263
CH3L1_HUMAN	P36222	CHI3L1	Chitinase-3-like protein 1	QHFTTLIK	F2	2	148	155
CH3L1_HUMAN	P36222	CHI3L1	Chitinase-3-like protein 1	QHFTTLIK	F3	2	148	155
CH3L1_HUMAN	P36222	CHI3L1	Chitinase-3-like protein 1	QHFTTLIK	F4	2	148	155
CH3L1_HUMAN	P36222	CHI3L1	Chitinase-3-like protein 1	QLLLSAALSAGK	F3	2	171	182
CH3L1_HUMAN	P36222	CHI3L1	Chitinase-3-like protein 1	SFTLASSETGVGAPISGPGIPGR	F2	2	264	286
CH3L1_HUMAN	P36222	CHI3L1	Chitinase-3-like protein 1	SFTLASSETGVGAPISGPGIPGR	F3	2	264	286
CH3L1_HUMAN	P36222	CHI3L1	Chitinase-3-like protein 1	SFTLASSETGVGAPISGPGIPGR	F4	2	264	286
CH3L1_HUMAN	P36222	CHI3L1	Chitinase-3-like protein 1	SVPPFLR	F2	2	122	128
CH3L1_HUMAN	P36222	CHI3L1	Chitinase-3-like protein 1	SVPPFLR	F3	2	122	128
CH3L1_HUMAN	P36222	CHI3L1	Chitinase-3-like protein 1	THGFDGLDLAWLYPGR	F3	3	129	144
CH3L1_HUMAN	P36222	CHI3L1	Chitinase-3-like protein 1	THGFDGLDLAWLYPGR	F4	3	129	144
CH3L1_HUMAN	P36222	CHI3L1	Chitinase-3-like protein 1	TLLSVGGWNFGSQR	F3	2	92	105
CH3L1_HUMAN	P36222	CHI3L1	Chitinase-3-like protein 1	TLLSVGGWNFGSQR	F4	2	92	105
CH3L2_HUMAN	Q15782	CHI3L2	Chitinase-3-like protein 2	DLDFINLLSFDFHGSWEKPLITGHNSPLSK	F4	4	203	232
CH3L2_HUMAN	Q15782	CHI3L2	Chitinase-3-like protein 2	FTPENIDPFLCSHLIYSFASIENNK	F4	3	46	70
CH3L2_HUMAN	Q15782	CHI3L2	Chitinase-3-like protein 2	LEFINSIILFLR	F5	2	122	133
CH3L2_HUMAN	Q15782	CHI3L2	Chitinase-3-like protein 2	LLLTAGVSAGR	F3	2	178	188
CH3L2_HUMAN	Q15782	CHI3L2	Chitinase-3-like protein 2	LLLTAGVSAGR	F4	2	178	188
CH3L2_HUMAN	Q15782	CHI3L2	Chitinase-3-like protein 2	LQDQQVPYAVK	F2	2	319	329
CH3L2_HUMAN	Q15782	CHI3L2	Chitinase-3-like protein 2	LVCYFTNWSQDR	F4	2	29	40
CH3L2_HUMAN	Q15782	CHI3L2	Chitinase-3-like protein 2	NLNLGGAMIWSIDMDDFTGK	F3	2	351	370
CH3L2_HUMAN	Q15782	CHI3L2	Chitinase-3-like protein 2	SEVMLYQTINSLK	F2	2	77	89
CH60_HUMAN	P10809	HSPD1	60 kDa heat shock protein, mitochondrial	TLNDELEIIEGMK	F2	2	206	218
CHIT1_HUMAN	Q13231	CHIT1	Chitotriosidase-1	FTTLVQDLANAFQQEAQTSGK	F3	2	155	175
CHIT1_HUMAN	Q13231	CHIT1	Chitotriosidase-1	IAQNLDFVNLMAYDFHGSWEK	F4	3	200	220
CHIT1_HUMAN	Q13231	CHIT1	Chitotriosidase-1	KYSFDGLDLDWEYPGSQGSPAVDK	F2	3	129	152
CHIT1_HUMAN	Q13231	CHIT1	Chitotriosidase-1	LILGMPTYGR	F4	2	260	269
CHIT1_HUMAN	Q13231	CHIT1	Chitotriosidase-1	RQEESGAAASLNVDAAVQQWLQK	F3	3	231	253
CHIT1_HUMAN	Q13231	CHIT1	Chitotriosidase-1	YPLIQTLR	F2	2	375	382
CHIT1_HUMAN	Q13231	CHIT1	Chitotriosidase-1	YSFDGLDLDWEYPGSQGSPAVDKER	F2	3	130	154
CHRD_HUMAN	Q9H2X0	CHRD	Chordin	AEQLHVALVTLTHPSGEVWGPLIR	F4	4	251	274
CHSTF_HUMAN	Q7LFX5	CHST15	Carbohydrate sulfotransferase 15	VFQFLNLGPLSEK	F4	2	492	504
CIB1_HUMAN	Q99828	CIB1	Calcium and integrin-binding protein 1	ELLAEYQDLTFLTK	F2	2	11	24
CLH1_HUMAN	Q00610	CLTC	Clathrin heavy chain 1	EDKLECSEELGDLVK	F1	3	454	468
CLH1_HUMAN	Q00610	CLTC	Clathrin heavy chain 1	FQEHLQLQNLGINPANIGFSTLTMESDK	F3	3	9	36
CLH1_HUMAN	Q00610	CLTC	Clathrin heavy chain 1	HSSLAGCQIINYR	F2	2	145	157
CLH1_HUMAN	Q00610	CLTC	Clathrin heavy chain 1	LASTLVHLGEYQAAVDGAR	F2	2	1227	1245
CLH1_HUMAN	Q00610	CLTC	Clathrin heavy chain 1	LASTLVHLGEYQAAVDGAR	F2	3	1227	1245
CLH1_HUMAN	Q00610	CLTC	Clathrin heavy chain 1	LASTLVHLGEYQAAVDGAR	F3	2	1227	1245
CLH1_HUMAN	Q00610	CLTC	Clathrin heavy chain 1	SVDPTLALSVYLR	F3	2	469	481
CLH1_HUMAN	Q00610	CLTC	Clathrin heavy chain 1	YESLELCRPVLQQGR	F2	3	430	444
CLH2_HUMAN	P53675	CLTCL1	Clathrin heavy chain 2	LASTLVHLGEYQAAVDNSR	F4	2	1227	1245
CLIC1_HUMAN	O00299	CLIC1	Chloride intracellular channel protein 1	LHIVQVVCK	F2	2	184	192
CLIC1_HUMAN	O00299	CLIC1	Chloride intracellular channel protein 1	LHIVQVVCK	F3	2	184	192
CLIC1_HUMAN	O00299	CLIC1	Chloride intracellular channel protein 1	LHIVQVVCK	F4	2	184	192
CLIC6_HUMAN	Q96NY7	CLIC6	Chloride intracellular channel protein 6	FLDGDELTLADCNLLPK	F2	2	630	646
CLIC6_HUMAN	Q96NY7	CLIC6	Chloride intracellular channel protein 6	VGDSVDAEGPAGDSVDAEGPLGDNIQAEGPAGDSVDAEGR	F1	3	186	225
CLIP1_HUMAN	P30622	CLIP1	CAP-Gly domain-containing linker protein 1	DVEELQLK	F1	2	957	964
CLM1_HUMAN	Q8TDQ1	CD300LF	CMRF35-like molecule 1	GSLTVQCVYRSGWETYLK	F2	2	34	51
CLN5_HUMAN	O75503	CLN5	Bis(monoacylglycero)phosphate synthase CLN5	LQAPVWEFK	F3	2	97	105
CLN5_HUMAN	O75503	CLN5	Bis(monoacylglycero)phosphate synthase CLN5	TFNKLAEFGAEFK	F2	2	238	250
CLUS_HUMAN	P10909	CLU	Clusterin	ASSIIDELFQDR	F2	2	183	194
CLUS_HUMAN	P10909	CLU	Clusterin	EILSVDCSTNNPSQAK	F2	2	307	322
CLUS_HUMAN	P10909	CLU	Clusterin	EILSVDCSTNNPSQAK	F3	2	307	322
CLUS_HUMAN	P10909	CLU	Clusterin	ELDESLQVAER	F4	2	326	336
CLUS_HUMAN	P10909	CLU	Clusterin	EPQDTYHYLPFSLPHR	F3	4	199	214
CLUS_HUMAN	P10909	CLU	Clusterin	IDSLLENDR	F3	2	159	167
CLUS_HUMAN	P10909	CLU	Clusterin	IDSLLENDR	F4	2	159	167
CLUS_HUMAN	P10909	CLU	Clusterin	IDSLLENDRQQTHMLDVMQDHFSR	F2	4	159	182
CLUS_HUMAN	P10909	CLU	Clusterin	KTLLSNLEEAK	F2	2	68	78
CLUS_HUMAN	P10909	CLU	Clusterin	KTLLSNLEEAK	F2	3	68	78
CLUS_HUMAN	P10909	CLU	Clusterin	KYNELLK	F2	2	340	346
CLUS_HUMAN	P10909	CLU	Clusterin	KYNELLK	F4	2	340	346
CLUS_HUMAN	P10909	CLU	Clusterin	LFDSDPITVTVPVEVSR	F2	2	409	425
CLUS_HUMAN	P10909	CLU	Clusterin	LFDSDPITVTVPVEVSR	F3	2	409	425
CLUS_HUMAN	P10909	CLU	Clusterin	LFDSDPITVTVPVEVSR	F4	2	409	425
CLUS_HUMAN	P10909	CLU	Clusterin	TLLSNLEEAK	F1	2	69	78
CLUS_HUMAN	P10909	CLU	Clusterin	TLLSNLEEAK	F2	2	69	78
CLUS_HUMAN	P10909	CLU	Clusterin	TLLSNLEEAK	F4	2	69	78
CLUS_HUMAN	P10909	CLU	Clusterin	TLLSNLEEAKK	F2	2	69	79
CLUS_HUMAN	P10909	CLU	Clusterin	TLLSNLEEAKK	F2	3	69	79
CN37_HUMAN	P09543	CNP	2',3'-cyclic-nucleotide 3'-phosphodiesterase	APGAEEYAQQDVLKK	F2	2	262	276
CNDP1_HUMAN	Q96KN2	CNDP1	Beta-Ala-His dipeptidase	AIHLDLEEYR	F2	3	312	321
CNDP1_HUMAN	Q96KN2	CNDP1	Beta-Ala-His dipeptidase	ALEQDLPVNIK	F2	2	182	192
CNDP1_HUMAN	Q96KN2	CNDP1	Beta-Ala-His dipeptidase	GDGWLTDPYVLTEVDGK	F2	2	141	157
CNDP1_HUMAN	Q96KN2	CNDP1	Beta-Ala-His dipeptidase	MVVSMTLGLHPWIANIDDTQYLAAK	F4	3	407	431
CNDP1_HUMAN	Q96KN2	CNDP1	Beta-Ala-His dipeptidase	SVVLIPLGAVDDGEHSQNEK	F2	3	464	483
CNDP1_HUMAN	Q96KN2	CNDP1	Beta-Ala-His dipeptidase	VFQYIDLHQDEFVQTLK	F3	2	38	54
CNDP2_HUMAN	Q96KP4	CNDP2	Cytosolic non-specific dipeptidase	TVCIYGHLDVQPAALEDGWDSEPFTLVER	F2	3	93	121
CNN2_HUMAN	Q99439	CNN2	Calponin-2	LQPGSVPK	F2	2	67	74
CNPY2_HUMAN	Q9Y2B0	CNPY2	Protein canopy homolog 2	ALVDELEWEIAQVDPK	F2	2	33	48
CNTN1_HUMAN	Q12860	CNTN1	Contactin-1	IFNIQLEDEGIYECEAENIR	F2	2	297	316
CNTN1_HUMAN	Q12860	CNTN1	Contactin-1	IFNIQLEDEGIYECEAENIR	F2	3	297	316
CNTN1_HUMAN	Q12860	CNTN1	Contactin-1	STEATLSFGYLDPFPPEERPEVR	F2	3	125	147
CNTN2_HUMAN	Q02246	CNTN2	Contactin-2	IIVQAQPEWLK	F3	2	321	331
CO1A1_HUMAN	P02452	COL1A1	Collagen alpha-1(I) chain	ALLLQGSNEIEIR	F2	2	1387	1399
CO1A1_HUMAN	P02452	COL1A1	Collagen alpha-1(I) chain	NSVAYMDQQTGNLK	F2	2	1372	1385
CO1A1_HUMAN	P02452	COL1A1	Collagen alpha-1(I) chain	NSVAYMDQQTGNLKK	F2	2	1372	1386
CO1A1_HUMAN	P02452	COL1A1	Collagen alpha-1(I) chain	SGEYWIDPNQGCNLDAIK	F2	2	1271	1288
CO1A2_HUMAN	P08123	COL1A2	Collagen alpha-2(I) chain	AVILQGSNDVELVAEGNSR	F2	2	1289	1307
CO1A2_HUMAN	P08123	COL1A2	Collagen alpha-2(I) chain	AVILQGSNDVELVAEGNSR	F2	3	1289	1307
CO1A2_HUMAN	P08123	COL1A2	Collagen alpha-2(I) chain	NSIAYMDEETGNLKK	F2	2	1274	1288
CO1A2_HUMAN	P08123	COL1A2	Collagen alpha-2(I) chain	NSIAYMDEETGNLKK	F2	3	1274	1288
CO1A2_HUMAN	P08123	COL1A2	Collagen alpha-2(I) chain	SLNNQIETLLTPEGSR	F2	2	1141	1156
CO2_HUMAN	P06681	C2	Complement C2	ALHQVFEHMLDVSK	F3	2	444	457
CO2_HUMAN	P06681	C2	Complement C2	ALHQVFEHMLDVSK	F3	3	444	457
CO2_HUMAN	P06681	C2	Complement C2	ALHQVFEHMLDVSK	F3	4	444	457
CO2_HUMAN	P06681	C2	Complement C2	DFHINLFR	F3	2	727	734
CO2_HUMAN	P06681	C2	Complement C2	EVVTDQFLCSGTQEDESPCK	F2	2	657	676
CO2_HUMAN	P06681	C2	Complement C2	EVVTDQFLCSGTQEDESPCKGESGGAVFLER	F2	3	657	687
CO2_HUMAN	P06681	C2	Complement C2	GALISDQWVLTAAHCFR	F3	3	494	510
CO2_HUMAN	P06681	C2	Complement C2	GALISDQWVLTAAHCFR	F4	3	494	510
CO2_HUMAN	P06681	C2	Complement C2	HAFILQDTK	F2	2	435	443
CO2_HUMAN	P06681	C2	Complement C2	HAIILLTDGK	F2	2	369	378
CO2_HUMAN	P06681	C2	Complement C2	HAIILLTDGK	F3	2	369	378
CO2_HUMAN	P06681	C2	Complement C2	KNQGILEFYGDDIALLK	F2	3	550	566
CO2_HUMAN	P06681	C2	Complement C2	LLGMETMAWQEIR	F2	2	356	368
CO2_HUMAN	P06681	C2	Complement C2	MQPWLR	F2	2	735	740
CO2_HUMAN	P06681	C2	Complement C2	MQPWLR	F3	2	735	740
CO2_HUMAN	P06681	C2	Complement C2	NQGILEFYGDDIALLK	F2	2	551	566
CO2_HUMAN	P06681	C2	Complement C2	QHLGDVLNFLPL	F3	2	741	752
CO2_HUMAN	P06681	C2	Complement C2	RNDYLDIYAIGVGK	F2	3	402	415
CO2_HUMAN	P06681	C2	Complement C2	VLMSVLNDNSR	F2	2	304	314
CO2A1_HUMAN	P02458	COL2A1	Collagen alpha-1(II) chain	DLKLCHPEWK	F2	2	1285	1294
CO3_HUMAN	P01024	C3	Complement C3	ADIGCTPGSGKDYAGVFSDAGLTFTSSSGQQTAQR	F3	3	623	657
CO3_HUMAN	P01024	C3	Complement C3	APSTWLTAYVVK	F3	2	1073	1084
CO3_HUMAN	P01024	C3	Complement C3	AVLYNYR	F2	2	849	855
CO3_HUMAN	P01024	C3	Complement C3	AVLYNYR	F3	2	849	855
CO3_HUMAN	P01024	C3	Complement C3	DAPDHQELNLDVSLQLPSR	F2	3	1285	1303
CO3_HUMAN	P01024	C3	Complement C3	DICEEQVNSLPGSITK	F2	2	1156	1171
CO3_HUMAN	P01024	C3	Complement C3	DICEEQVNSLPGSITK	F3	2	1156	1171
CO3_HUMAN	P01024	C3	Complement C3	DMALTAFVLISLQEAK	F3	2	1140	1155
CO3_HUMAN	P01024	C3	Complement C3	DMALTAFVLISLQEAK	F4	2	1140	1155
CO3_HUMAN	P01024	C3	Complement C3	DSCVGSLVVK	F3	2	557	566
CO3_HUMAN	P01024	C3	Complement C3	DSITTWEILAVSMSDKK	F3	2	797	813
CO3_HUMAN	P01024	C3	Complement C3	DSITTWEILAVSMSDKK	F3	3	797	813
CO3_HUMAN	P01024	C3	Complement C3	DYAGVFSDAGLTFTSSSGQQTAQR	F2	3	634	657
CO3_HUMAN	P01024	C3	Complement C3	DYAGVFSDAGLTFTSSSGQQTAQR	F3	3	634	657
CO3_HUMAN	P01024	C3	Complement C3	EPGQDLVVLPLSITTDFIPSFR	F4	2	509	530
CO3_HUMAN	P01024	C3	Complement C3	EYVLPSFEVIVEPTEK	F1	2	226	241
CO3_HUMAN	P01024	C3	Complement C3	FISLGEACK	F1	2	713	721
CO3_HUMAN	P01024	C3	Complement C3	FISLGEACK	F2	2	713	721
CO3_HUMAN	P01024	C3	Complement C3	FISLGEACK	F3	2	713	721
CO3_HUMAN	P01024	C3	Complement C3	FISLGEACK	F4	2	713	721
CO3_HUMAN	P01024	C3	Complement C3	GLEVTITAR	F2	2	250	258
CO3_HUMAN	P01024	C3	Complement C3	GLEVTITAR	F3	2	250	258
CO3_HUMAN	P01024	C3	Complement C3	GQGTLSVVTMYHAK	F2	2	1338	1351
CO3_HUMAN	P01024	C3	Complement C3	GQGTLSVVTMYHAK	F2	3	1338	1351
CO3_HUMAN	P01024	C3	Complement C3	GQGTLSVVTMYHAK	F3	2	1338	1351
CO3_HUMAN	P01024	C3	Complement C3	GQGTLSVVTMYHAK	F3	3	1338	1351
CO3_HUMAN	P01024	C3	Complement C3	GQGTLSVVTMYHAK	F4	3	1338	1351
CO3_HUMAN	P01024	C3	Complement C3	GVFVLNKK	F2	2	601	608
CO3_HUMAN	P01024	C3	Complement C3	GVFVLNKK	F3	2	601	608
CO3_HUMAN	P01024	C3	Complement C3	GVFVLNKK	F4	2	601	608
CO3_HUMAN	P01024	C3	Complement C3	GYTQQLAFR	F2	2	1052	1060
CO3_HUMAN	P01024	C3	Complement C3	GYTQQLAFR	F3	2	1052	1060
CO3_HUMAN	P01024	C3	Complement C3	GYTQQLAFR	F4	2	1052	1060
CO3_HUMAN	P01024	C3	Complement C3	HYLMWGLSSDFWGEKPNLSYIIGK	F4	3	1601	1624
CO3_HUMAN	P01024	C3	Complement C3	HYLMWGLSSDFWGEKPNLSYIIGK	F4	4	1601	1624
CO3_HUMAN	P01024	C3	Complement C3	IHWESASLLR	F2	3	1311	1320
CO3_HUMAN	P01024	C3	Complement C3	IHWESASLLR	F3	2	1311	1320
CO3_HUMAN	P01024	C3	Complement C3	IHWESASLLR	F3	3	1311	1320
CO3_HUMAN	P01024	C3	Complement C3	IHWESASLLR	F4	2	1311	1320
CO3_HUMAN	P01024	C3	Complement C3	IHWESASLLR	F4	3	1311	1320
CO3_HUMAN	P01024	C3	Complement C3	ILLQGTPVAQMTEDAVDAER	F2	2	980	999
CO3_HUMAN	P01024	C3	Complement C3	ILLQGTPVAQMTEDAVDAER	F2	3	980	999
CO3_HUMAN	P01024	C3	Complement C3	IPIEDGSGEVVLSR	F2	2	291	304
CO3_HUMAN	P01024	C3	Complement C3	ISLPESLK	F2	2	282	289
CO3_HUMAN	P01024	C3	Complement C3	ISLPESLK	F4	2	282	289
CO3_HUMAN	P01024	C3	Complement C3	ISLPESLKR	F2	2	282	290
CO3_HUMAN	P01024	C3	Complement C3	KGYTQQLAFR	F2	2	1051	1060
CO3_HUMAN	P01024	C3	Complement C3	KGYTQQLAFR	F2	3	1051	1060
CO3_HUMAN	P01024	C3	Complement C3	KGYTQQLAFR	F3	2	1051	1060
CO3_HUMAN	P01024	C3	Complement C3	KGYTQQLAFR	F3	3	1051	1060
CO3_HUMAN	P01024	C3	Complement C3	KLVLSSEK	F2	2	66	73
CO3_HUMAN	P01024	C3	Complement C3	KVFLDCCNYITELR	F2	3	722	735
CO3_HUMAN	P01024	C3	Complement C3	KVFLDCCNYITELR	F3	3	722	735
CO3_HUMAN	P01024	C3	Complement C3	KVLLDGVQNPR	F2	2	305	315
CO3_HUMAN	P01024	C3	Complement C3	KVLLDGVQNPR	F2	3	305	315
CO3_HUMAN	P01024	C3	Complement C3	KVLLDGVQNPR	F3	2	305	315
CO3_HUMAN	P01024	C3	Complement C3	LESEETMVLEAHDAQGDVPVTVTVHDFPGK	F2	3	36	65
CO3_HUMAN	P01024	C3	Complement C3	LESEETMVLEAHDAQGDVPVTVTVHDFPGK	F2	4	36	65
CO3_HUMAN	P01024	C3	Complement C3	LESEETMVLEAHDAQGDVPVTVTVHDFPGKK	F2	3	36	66
CO3_HUMAN	P01024	C3	Complement C3	LESEETMVLEAHDAQGDVPVTVTVHDFPGKK	F2	4	36	66
CO3_HUMAN	P01024	C3	Complement C3	LKGPLLNK	F2	2	1202	1209
CO3_HUMAN	P01024	C3	Complement C3	LKGPLLNK	F3	2	1202	1209
CO3_HUMAN	P01024	C3	Complement C3	LKGPLLNK	F4	2	1202	1209
CO3_HUMAN	P01024	C3	Complement C3	LMNIFLK	F3	2	790	796
CO3_HUMAN	P01024	C3	Complement C3	LMNIFLK	F4	2	790	796
CO3_HUMAN	P01024	C3	Complement C3	LPYSVVR	F2	2	835	841
CO3_HUMAN	P01024	C3	Complement C3	LPYSVVR	F3	2	835	841
CO3_HUMAN	P01024	C3	Complement C3	LSINTHPSQKPLSITVR	F3	2	409	425
CO3_HUMAN	P01024	C3	Complement C3	LSINTHPSQKPLSITVR	F3	3	409	425
CO3_HUMAN	P01024	C3	Complement C3	LSINTHPSQKPLSITVR	F3	4	409	425
CO3_HUMAN	P01024	C3	Complement C3	LSINTHPSQKPLSITVR	F4	3	409	425
CO3_HUMAN	P01024	C3	Complement C3	LSINTHPSQKPLSITVR	F4	4	409	425
CO3_HUMAN	P01024	C3	Complement C3	LVAYYTLIGASGQR	F3	2	531	544
CO3_HUMAN	P01024	C3	Complement C3	LVAYYTLIGASGQR	F4	2	531	544
CO3_HUMAN	P01024	C3	Complement C3	LVAYYTLIGASGQR	F4	3	531	544
CO3_HUMAN	P01024	C3	Complement C3	NTLIIYLDK	F2	2	1442	1450
CO3_HUMAN	P01024	C3	Complement C3	NTLIIYLDK	F3	2	1442	1450
CO3_HUMAN	P01024	C3	Complement C3	NTLIIYLDK	F4	2	1442	1450
CO3_HUMAN	P01024	C3	Complement C3	NTMILEICTR	F2	2	1382	1391
CO3_HUMAN	P01024	C3	Complement C3	QDSLSSQNQLGVLPLSWDIPELVNMGQWK	F4	3	177	205
CO3_HUMAN	P01024	C3	Complement C3	QGALELIK	F2	2	1043	1050
CO3_HUMAN	P01024	C3	Complement C3	QGALELIKK	F2	2	1043	1051
CO3_HUMAN	P01024	C3	Complement C3	QKPDGVFQEDAPVIHQEMIGGLR	F2	3	1112	1134
CO3_HUMAN	P01024	C3	Complement C3	QKPDGVFQEDAPVIHQEMIGGLR	F2	4	1112	1134
CO3_HUMAN	P01024	C3	Complement C3	QLYNVEATSYALLALLQLK	F4	2	1226	1244
CO3_HUMAN	P01024	C3	Complement C3	QLYNVEATSYALLALLQLK	F5	2	1226	1244
CO3_HUMAN	P01024	C3	Complement C3	QPVPGQQMTLK	F2	2	574	584
CO3_HUMAN	P01024	C3	Complement C3	RAPSTWLTAYVVK	F4	2	1072	1084
CO3_HUMAN	P01024	C3	Complement C3	RAPSTWLTAYVVK	F4	3	1072	1084
CO3_HUMAN	P01024	C3	Complement C3	RIPIEDGSGEVVLSR	F2	2	290	304
CO3_HUMAN	P01024	C3	Complement C3	RIPIEDGSGEVVLSR	F2	3	290	304
CO3_HUMAN	P01024	C3	Complement C3	RQGALELIK	F2	2	1042	1050
CO3_HUMAN	P01024	C3	Complement C3	RQGALELIK	F3	2	1042	1050
CO3_HUMAN	P01024	C3	Complement C3	RQGALELIK	F4	2	1042	1050
CO3_HUMAN	P01024	C3	Complement C3	SGQSEDRQPVPGQQMTLK	F2	2	567	584
CO3_HUMAN	P01024	C3	Complement C3	SGQSEDRQPVPGQQMTLK	F2	3	567	584
CO3_HUMAN	P01024	C3	Complement C3	SLYVSATVILHSGSDMVQAER	F3	3	323	343
CO3_HUMAN	P01024	C3	Complement C3	SLYVSATVILHSGSDMVQAER	F4	3	323	343
CO3_HUMAN	P01024	C3	Complement C3	SLYVSATVILHSGSDMVQAER	F5	3	323	343
CO3_HUMAN	P01024	C3	Complement C3	SSLSVPYVIVPLK	F3	2	892	904
CO3_HUMAN	P01024	C3	Complement C3	SSLSVPYVIVPLK	F4	2	892	904
CO3_HUMAN	P01024	C3	Complement C3	SYTVAIAGYALAQMGR	F4	2	1186	1201
CO3_HUMAN	P01024	C3	Complement C3	SYTVAIAGYALAQMGR	F4	3	1186	1201
CO3_HUMAN	P01024	C3	Complement C3	SYTVAIAGYALAQMGR	F5	2	1186	1201
CO3_HUMAN	P01024	C3	Complement C3	TELRPGETLNVNFLLR	F1	3	463	478
CO3_HUMAN	P01024	C3	Complement C3	TELRPGETLNVNFLLR	F3	2	463	478
CO3_HUMAN	P01024	C3	Complement C3	TELRPGETLNVNFLLR	F3	3	463	478
CO3_HUMAN	P01024	C3	Complement C3	TELRPGETLNVNFLLR	F4	2	463	478
CO3_HUMAN	P01024	C3	Complement C3	TELRPGETLNVNFLLR	F4	3	463	478
CO3_HUMAN	P01024	C3	Complement C3	TIYTPGSTVLYR	F2	2	137	148
CO3_HUMAN	P01024	C3	Complement C3	TIYTPGSTVLYR	F3	2	137	148
CO3_HUMAN	P01024	C3	Complement C3	TIYTPGSTVLYR	F4	2	137	148
CO3_HUMAN	P01024	C3	Complement C3	TMQALPYSTVGNSNNYLHLSVLR	F3	3	440	462
CO3_HUMAN	P01024	C3	Complement C3	TMQALPYSTVGNSNNYLHLSVLR	F4	3	440	462
CO3_HUMAN	P01024	C3	Complement C3	VELLHNPAFCSLATTK	F3	2	864	879
CO3_HUMAN	P01024	C3	Complement C3	VELLHNPAFCSLATTK	F3	3	864	879
CO3_HUMAN	P01024	C3	Complement C3	VFLDCCNYITELR	F2	2	723	735
CO3_HUMAN	P01024	C3	Complement C3	VFLDCCNYITELR	F3	2	723	735
CO3_HUMAN	P01024	C3	Complement C3	VFLDCCNYITELR	F4	2	723	735
CO3_HUMAN	P01024	C3	Complement C3	VFLDCCNYITELRR	F2	3	723	736
CO3_HUMAN	P01024	C3	Complement C3	VFLDCCNYITELRR	F3	2	723	736
CO3_HUMAN	P01024	C3	Complement C3	VFLDCCNYITELRR	F3	3	723	736
CO3_HUMAN	P01024	C3	Complement C3	VFSLAVNLIAIDSQVLCGAVK	F4	3	1085	1105
CO3_HUMAN	P01024	C3	Complement C3	VHQYFNVELIQPGAVK	F3	2	1463	1478
CO3_HUMAN	P01024	C3	Complement C3	VHQYFNVELIQPGAVK	F4	2	1463	1478
CO3_HUMAN	P01024	C3	Complement C3	VHQYFNVELIQPGAVK	F4	3	1463	1478
CO3_HUMAN	P01024	C3	Complement C3	VLLDGVQNPR	F1	2	306	315
CO3_HUMAN	P01024	C3	Complement C3	VLLDGVQNPR	F2	2	306	315
CO3_HUMAN	P01024	C3	Complement C3	VLLDGVQNPR	F3	2	306	315
CO3_HUMAN	P01024	C3	Complement C3	VPVAVQGEDTVQSLTQGDGVAK	F2	2	387	408
CO3_HUMAN	P01024	C3	Complement C3	VPVAVQGEDTVQSLTQGDGVAK	F2	3	387	408
CO3_HUMAN	P01024	C3	Complement C3	VPVAVQGEDTVQSLTQGDGVAK	F3	2	387	408
CO3_HUMAN	P01024	C3	Complement C3	VRVELLHNPAFCSLATTK	F3	2	862	879
CO3_HUMAN	P01024	C3	Complement C3	VRVELLHNPAFCSLATTK	F3	3	862	879
CO3_HUMAN	P01024	C3	Complement C3	VRVELLHNPAFCSLATTK	F3	4	862	879
CO3_HUMAN	P01024	C3	Complement C3	VRVELLHNPAFCSLATTK	F4	3	862	879
CO3_HUMAN	P01024	C3	Complement C3	VRVELLHNPAFCSLATTK	F4	4	862	879
CO3_HUMAN	P01024	C3	Complement C3	VSHSEDDCLAFK	F1	2	1451	1462
CO3_HUMAN	P01024	C3	Complement C3	VSHSEDDCLAFK	F1	3	1451	1462
CO3_HUMAN	P01024	C3	Complement C3	VSHSEDDCLAFK	F2	2	1451	1462
CO3_HUMAN	P01024	C3	Complement C3	VSHSEDDCLAFK	F2	3	1451	1462
CO3_HUMAN	P01024	C3	Complement C3	VSHSEDDCLAFK	F3	3	1451	1462
CO3_HUMAN	P01024	C3	Complement C3	VVLVAVDK	F1	2	593	600
CO3_HUMAN	P01024	C3	Complement C3	VVLVAVDK	F2	2	593	600
CO3_HUMAN	P01024	C3	Complement C3	VVLVAVDK	F3	2	593	600
CO3_HUMAN	P01024	C3	Complement C3	VVLVAVDK	F4	2	593	600
CO3_HUMAN	P01024	C3	Complement C3	VVLVSLQSGYLFIQTDK	F4	2	120	136
CO3_HUMAN	P01024	C3	Complement C3	VVLVSLQSGYLFIQTDK	F4	3	120	136
CO3_HUMAN	P01024	C3	Complement C3	VVLVSLQSGYLFIQTDK	F5	2	120	136
CO3_HUMAN	P01024	C3	Complement C3	VYAYYNLEESCTR	F2	2	1479	1491
CO3_HUMAN	P01024	C3	Complement C3	VYAYYNLEESCTR	F3	2	1479	1491
CO3_HUMAN	P01024	C3	Complement C3	WLILEK	F3	2	1106	1111
CO3_HUMAN	P01024	C3	Complement C3	WLILEK	F4	2	1106	1111
CO3_HUMAN	P01024	C3	Complement C3	YFKPGMPFDLMVFVTNPDGSPAYR	F4	3	363	386
CO3_HUMAN	P01024	C3	Complement C3	YRGDQDATMSILDISMMTGFAPDTDDLK	F3	3	1392	1419
CO3_HUMAN	P01024	C3	Complement C3	YYGGGYGSTQATFMVFQALAQYQK	F4	3	1261	1284
CO3_HUMAN	P01024	C3	Complement C3	YYTYLIMNK	F3	2	489	497
CO3_HUMAN	P01024	C3	Complement C3	YYTYLIMNK	F4	2	489	497
CO3A1_HUMAN	P02461	COL3A1	Collagen alpha-1(III) chain	VFCNMETGETCISANPLNVPR	F2	2	1292	1312
CO4A_HUMAN	P0C0L4	C4A	Complement C4-A	AACAQLNDFLQEYGTQGCQV	F2	2	1725	1744
CO4A_HUMAN	P0C0L4	C4A	Complement C4-A	ADGSYAAWLSR	F2	2	1062	1072
CO4A_HUMAN	P0C0L4	C4A	Complement C4-A	ALEILQEEDLIDEDDIPVR	F1	2	757	775
CO4A_HUMAN	P0C0L4	C4A	Complement C4-A	ALEILQEEDLIDEDDIPVR	F2	2	757	775
CO4A_HUMAN	P0C0L4	C4A	Complement C4-A	ALEILQEEDLIDEDDIPVR	F3	2	757	775
CO4A_HUMAN	P0C0L4	C4A	Complement C4-A	ALEILQEEDLIDEDDIPVR	F4	2	757	775
CO4A_HUMAN	P0C0L4	C4A	Complement C4-A	ANSFLGEK	F1	2	1175	1182
CO4A_HUMAN	P0C0L4	C4A	Complement C4-A	ANSFLGEK	F2	2	1175	1182
CO4A_HUMAN	P0C0L4	C4A	Complement C4-A	ASAGLLGAHAAAITAYALTLTK	F4	3	1183	1204
CO4A_HUMAN	P0C0L4	C4A	Complement C4-A	AVGSGATFSHYYYMILSR	F4	3	495	512
CO4A_HUMAN	P0C0L4	C4A	Complement C4-A	DDPDAPLQPVTPLQLFEGR	F2	2	1429	1447
CO4A_HUMAN	P0C0L4	C4A	Complement C4-A	DFALLSLQVPLK	F3	2	81	92
CO4A_HUMAN	P0C0L4	C4A	Complement C4-A	DFALLSLQVPLKDAK	F3	2	81	95
CO4A_HUMAN	P0C0L4	C4A	Complement C4-A	DFALLSLQVPLKDAK	F3	3	81	95
CO4A_HUMAN	P0C0L4	C4A	Complement C4-A	DFALLSLQVPLKDAK	F4	2	81	95
CO4A_HUMAN	P0C0L4	C4A	Complement C4-A	DHAVDLIQK	F3	2	1043	1051
CO4A_HUMAN	P0C0L4	C4A	Complement C4-A	DHAVDLIQK	F4	2	1043	1051
CO4A_HUMAN	P0C0L4	C4A	Complement C4-A	DSSTWLTAFVLK	F3	2	1073	1084
CO4A_HUMAN	P0C0L4	C4A	Complement C4-A	DSSTWLTAFVLK	F4	2	1073	1084
CO4A_HUMAN	P0C0L4	C4A	Complement C4-A	ECVGFEAVQEVPVGLVQPASATLYDYYNPER	F3	3	1534	1564
CO4A_HUMAN	P0C0L4	C4A	Complement C4-A	EELVYELNPLDHR	F2	2	942	954
CO4A_HUMAN	P0C0L4	C4A	Complement C4-A	EELVYELNPLDHR	F2	3	942	954
CO4A_HUMAN	P0C0L4	C4A	Complement C4-A	EGAIHREELVYELNPLDHR	F2	2	936	954
CO4A_HUMAN	P0C0L4	C4A	Complement C4-A	EGAIHREELVYELNPLDHR	F2	3	936	954
CO4A_HUMAN	P0C0L4	C4A	Complement C4-A	EGAIHREELVYELNPLDHR	F2	4	936	954
CO4A_HUMAN	P0C0L4	C4A	Complement C4-A	EPFLSCCQFAESLR	F2	2	730	743
CO4A_HUMAN	P0C0L4	C4A	Complement C4-A	EPFLSCCQFAESLRK	F2	3	730	744
CO4A_HUMAN	P0C0L4	C4A	Complement C4-A	EYLIMGLDGATYDLEGHPQYLLDSNSWIEEMPSER	F3	3	1682	1716
CO4A_HUMAN	P0C0L4	C4A	Complement C4-A	FGLLDEDGK	F2	2	284	292
CO4A_HUMAN	P0C0L4	C4A	Complement C4-A	FGLLDEDGKK	F2	2	284	293
CO4A_HUMAN	P0C0L4	C4A	Complement C4-A	FQILTLWLPDSLTTWEIHGLSLSK	F5	3	792	815
CO4A_HUMAN	P0C0L4	C4A	Complement C4-A	GHLFLQTDQPIYNPGQR	F3	2	139	155
CO4A_HUMAN	P0C0L4	C4A	Complement C4-A	GLCVATPVQLR	F2	2	818	828
CO4A_HUMAN	P0C0L4	C4A	Complement C4-A	GLCVATPVQLR	F3	2	818	828
CO4A_HUMAN	P0C0L4	C4A	Complement C4-A	GLCVATPVQLR	F4	2	818	828
CO4A_HUMAN	P0C0L4	C4A	Complement C4-A	GLEEELQFSLGSK	F2	2	1353	1365
CO4A_HUMAN	P0C0L4	C4A	Complement C4-A	GLEEELQFSLGSK	F3	2	1353	1365
CO4A_HUMAN	P0C0L4	C4A	Complement C4-A	GPEVQLVAHSPWLK	F3	2	105	118
CO4A_HUMAN	P0C0L4	C4A	Complement C4-A	GPEVQLVAHSPWLK	F3	3	105	118
CO4A_HUMAN	P0C0L4	C4A	Complement C4-A	GPEVQLVAHSPWLK	F4	2	105	118
CO4A_HUMAN	P0C0L4	C4A	Complement C4-A	GPEVQLVAHSPWLK	F4	3	105	118
CO4A_HUMAN	P0C0L4	C4A	Complement C4-A	HLVPGAPFLLQALVR	F4	2	377	391
CO4A_HUMAN	P0C0L4	C4A	Complement C4-A	HLVPGAPFLLQALVR	F4	3	377	391
CO4A_HUMAN	P0C0L4	C4A	Complement C4-A	ITPGKPYILTVPGHLDEMQLDIQAR	F3	3	245	269
CO4A_HUMAN	P0C0L4	C4A	Complement C4-A	ITPGKPYILTVPGHLDEMQLDIQAR	F3	4	245	269
CO4A_HUMAN	P0C0L4	C4A	Complement C4-A	ITPGKPYILTVPGHLDEMQLDIQAR	F4	4	245	269
CO4A_HUMAN	P0C0L4	C4A	Complement C4-A	ITQVLHFTK	F3	2	1647	1655
CO4A_HUMAN	P0C0L4	C4A	Complement C4-A	ITQVLHFTK	F4	2	1647	1655
CO4A_HUMAN	P0C0L4	C4A	Complement C4-A	KADGSYAAWLSR	F2	3	1061	1072
CO4A_HUMAN	P0C0L4	C4A	Complement C4-A	KYVLPNFEVK	F2	2	235	244
CO4A_HUMAN	P0C0L4	C4A	Complement C4-A	KYVLPNFEVK	F3	2	235	244
CO4A_HUMAN	P0C0L4	C4A	Complement C4-A	KYVLPNFEVK	F3	3	235	244
CO4A_HUMAN	P0C0L4	C4A	Complement C4-A	KYVLPNFEVK	F4	2	235	244
CO4A_HUMAN	P0C0L4	C4A	Complement C4-A	LELSVDGAK	F2	2	571	579
CO4A_HUMAN	P0C0L4	C4A	Complement C4-A	LELSVDGAK	F3	2	571	579
CO4A_HUMAN	P0C0L4	C4A	Complement C4-A	LEPGKEYLIMGLDGATYDLEGHPQYLLDSNSWIEEMPSER	F3	4	1677	1716
CO4A_HUMAN	P0C0L4	C4A	Complement C4-A	LGQYASPTAK	F2	2	691	700
CO4A_HUMAN	P0C0L4	C4A	Complement C4-A	LHLETDSLALVALGALDTALYAAGSK	F4	3	589	614
CO4A_HUMAN	P0C0L4	C4A	Complement C4-A	LHLETDSLALVALGALDTALYAAGSK	F4	4	589	614
CO4A_HUMAN	P0C0L4	C4A	Complement C4-A	LHLETDSLALVALGALDTALYAAGSK	F5	3	589	614
CO4A_HUMAN	P0C0L4	C4A	Complement C4-A	LLATLCSAEVCQCAEGK	F3	2	1578	1594
CO4A_HUMAN	P0C0L4	C4A	Complement C4-A	LLATLCSAEVCQCAEGK	F4	2	1578	1594
CO4A_HUMAN	P0C0L4	C4A	Complement C4-A	LLLFSPSVVHLGVPLSVGVQLQDVPR	F4	3	23	48
CO4A_HUMAN	P0C0L4	C4A	Complement C4-A	LNMGITDLQGLR	F2	2	326	337
CO4A_HUMAN	P0C0L4	C4A	Complement C4-A	LNMGITDLQGLR	F3	2	326	337
CO4A_HUMAN	P0C0L4	C4A	Complement C4-A	LNMGITDLQGLR	F4	2	326	337
CO4A_HUMAN	P0C0L4	C4A	Complement C4-A	LQETSNWLLSQQQADGSFQDPCPVLDR	F2	3	1100	1126
CO4A_HUMAN	P0C0L4	C4A	Complement C4-A	LRLEPGK	F2	2	1675	1681
CO4A_HUMAN	P0C0L4	C4A	Complement C4-A	LTVAAPPSGGPGFLSIERPDSRPPR	F3	3	460	484
CO4A_HUMAN	P0C0L4	C4A	Complement C4-A	LTVAAPPSGGPGFLSIERPDSRPPR	F3	4	460	484
CO4A_HUMAN	P0C0L4	C4A	Complement C4-A	LTVAAPPSGGPGFLSIERPDSRPPR	F4	4	460	484
CO4A_HUMAN	P0C0L4	C4A	Complement C4-A	MRPSTDTITVMVENSHGLR	F2	3	167	185
CO4A_HUMAN	P0C0L4	C4A	Complement C4-A	NPSDPMPQAPALWIETTAYALLHLLLHEGK	F5	4	1249	1278
CO4A_HUMAN	P0C0L4	C4A	Complement C4-A	RGHLFLQTDQPIYNPGQR	F3	3	138	155
CO4A_HUMAN	P0C0L4	C4A	Complement C4-A	RGHLFLQTDQPIYNPGQR	F3	4	138	155
CO4A_HUMAN	P0C0L4	C4A	Complement C4-A	RGHLFLQTDQPIYNPGQR	F4	3	138	155
CO4A_HUMAN	P0C0L4	C4A	Complement C4-A	RGHLFLQTDQPIYNPGQR	F4	4	138	155
CO4A_HUMAN	P0C0L4	C4A	Complement C4-A	SCGLHQLLR	F2	2	96	104
CO4A_HUMAN	P0C0L4	C4A	Complement C4-A	SCGLHQLLR	F3	2	96	104
CO4A_HUMAN	P0C0L4	C4A	Complement C4-A	SFFPENWLWR	F4	2	776	785
CO4A_HUMAN	P0C0L4	C4A	Complement C4-A	SHALQLNNR	F2	2	1341	1349
CO4A_HUMAN	P0C0L4	C4A	Complement C4-A	SMQGGLVGNDETVALTAFVTIALHHGLAVFQDEGAEPLK	F4	4	1127	1165
CO4A_HUMAN	P0C0L4	C4A	Complement C4-A	SMQGGLVGNDETVALTAFVTIALHHGLAVFQDEGAEPLK	F5	4	1127	1165
CO4A_HUMAN	P0C0L4	C4A	Complement C4-A	STQDTVIALDALSAYWIASHTTEER	F3	3	1301	1325
CO4A_HUMAN	P0C0L4	C4A	Complement C4-A	TLEIPGNSDPNMIPDGDFNSYVR	F2	2	957	979
CO4A_HUMAN	P0C0L4	C4A	Complement C4-A	TTNIQGINLLFSSR	F3	2	124	137
CO4A_HUMAN	P0C0L4	C4A	Complement C4-A	TTNIQGINLLFSSR	F4	2	124	137
CO4A_HUMAN	P0C0L4	C4A	Complement C4-A	VDFTLSSER	F2	2	72	80
CO4A_HUMAN	P0C0L4	C4A	Complement C4-A	VFALDQK	F2	2	160	166
CO4A_HUMAN	P0C0L4	C4A	Complement C4-A	VFEAMNSYDLGCGPGGGDSALQVFQAAGLAFSDGDQWTLSR	F4	3	624	664
CO4A_HUMAN	P0C0L4	C4A	Complement C4-A	VGDTLNLNLR	F2	2	485	494
CO4A_HUMAN	P0C0L4	C4A	Complement C4-A	VGDTLNLNLR	F3	2	485	494
CO4A_HUMAN	P0C0L4	C4A	Complement C4-A	VGDTLNLNLR	F4	2	485	494
CO4A_HUMAN	P0C0L4	C4A	Complement C4-A	VGLSGMAIADVTLLSGFHALR	F4	3	1478	1498
CO4A_HUMAN	P0C0L4	C4A	Complement C4-A	VGLSGMAIADVTLLSGFHALR	F5	3	1478	1498
CO4A_HUMAN	P0C0L4	C4A	Complement C4-A	VLSLAQEQVGGSPEK	F3	2	1085	1099
CO4A_HUMAN	P0C0L4	C4A	Complement C4-A	VQQPDCREPFLSCCQFAESLR	F2	3	723	743
CO4A_HUMAN	P0C0L4	C4A	Complement C4-A	VTASDPLDTLGSEGALSPGGVASLLR	F3	3	980	1005
CO4A_HUMAN	P0C0L4	C4A	Complement C4-A	YVLPNFEVK	F2	2	236	244
CO4A_HUMAN	P0C0L4	C4A	Complement C4-A	YVLPNFEVK	F3	2	236	244
CO4A_HUMAN	P0C0L4	C4A	Complement C4-A	YVSHFETEGPHVLLYFDSVPTSR	F3	3	1511	1533
CO4A_HUMAN	P0C0L4	C4A	Complement C4-A	YVSHFETEGPHVLLYFDSVPTSR	F3	4	1511	1533
CO4B_HUMAN	P0C0L5	C4B	Complement C4-B	AACAQLNDFLQEYGTQGCQV	F2	2	1725	1744
CO4B_HUMAN	P0C0L5	C4B	Complement C4-B	ADGSYAAWLSR	F2	2	1062	1072
CO4B_HUMAN	P0C0L5	C4B	Complement C4-B	AEMADQAAAWLTR	F2	2	1279	1291
CO4B_HUMAN	P0C0L5	C4B	Complement C4-B	ALEILQEEDLIDEDDIPVR	F2	2	757	775
CO4B_HUMAN	P0C0L5	C4B	Complement C4-B	ALEILQEEDLIDEDDIPVR	F3	2	757	775
CO4B_HUMAN	P0C0L5	C4B	Complement C4-B	ALEILQEEDLIDEDDIPVR	F4	2	757	775
CO4B_HUMAN	P0C0L5	C4B	Complement C4-B	ASAGLLGAHAAAITAYALTLTK	F4	3	1183	1204
CO4B_HUMAN	P0C0L5	C4B	Complement C4-B	AVGSGATFSHYYYMILSR	F4	3	495	512
CO4B_HUMAN	P0C0L5	C4B	Complement C4-B	DDPDAPLQPVTPLQLFEGR	F2	2	1429	1447
CO4B_HUMAN	P0C0L5	C4B	Complement C4-B	DFALLSLQVPLK	F3	2	81	92
CO4B_HUMAN	P0C0L5	C4B	Complement C4-B	DFALLSLQVPLKDAK	F3	2	81	95
CO4B_HUMAN	P0C0L5	C4B	Complement C4-B	DFALLSLQVPLKDAK	F3	3	81	95
CO4B_HUMAN	P0C0L5	C4B	Complement C4-B	DFALLSLQVPLKDAK	F4	2	81	95
CO4B_HUMAN	P0C0L5	C4B	Complement C4-B	DHAVDLIQK	F3	2	1043	1051
CO4B_HUMAN	P0C0L5	C4B	Complement C4-B	DHAVDLIQK	F4	2	1043	1051
CO4B_HUMAN	P0C0L5	C4B	Complement C4-B	ECVGFEAVQEVPVGLVQPASATLYDYYNPER	F3	3	1534	1564
CO4B_HUMAN	P0C0L5	C4B	Complement C4-B	EELVYELNPLDHR	F2	2	942	954
CO4B_HUMAN	P0C0L5	C4B	Complement C4-B	EELVYELNPLDHR	F2	3	942	954
CO4B_HUMAN	P0C0L5	C4B	Complement C4-B	EGAIHREELVYELNPLDHR	F2	2	936	954
CO4B_HUMAN	P0C0L5	C4B	Complement C4-B	EGAIHREELVYELNPLDHR	F2	3	936	954
CO4B_HUMAN	P0C0L5	C4B	Complement C4-B	EGAIHREELVYELNPLDHR	F2	4	936	954
CO4B_HUMAN	P0C0L5	C4B	Complement C4-B	EPFLSCCQFAESLR	F2	2	730	743
CO4B_HUMAN	P0C0L5	C4B	Complement C4-B	EPFLSCCQFAESLRK	F2	3	730	744
CO4B_HUMAN	P0C0L5	C4B	Complement C4-B	EYLIMGLDGATYDLEGHPQYLLDSNSWIEEMPSER	F3	3	1682	1716
CO4B_HUMAN	P0C0L5	C4B	Complement C4-B	FGLLDEDGK	F2	2	284	292
CO4B_HUMAN	P0C0L5	C4B	Complement C4-B	FGLLDEDGKK	F2	2	284	293
CO4B_HUMAN	P0C0L5	C4B	Complement C4-B	FQILTLWLPDSLTTWEIHGLSLSK	F5	3	792	815
CO4B_HUMAN	P0C0L5	C4B	Complement C4-B	GHLFLQTDQPIYNPGQR	F3	2	139	155
CO4B_HUMAN	P0C0L5	C4B	Complement C4-B	GLCVATPVQLR	F2	2	818	828
CO4B_HUMAN	P0C0L5	C4B	Complement C4-B	GLCVATPVQLR	F3	2	818	828
CO4B_HUMAN	P0C0L5	C4B	Complement C4-B	GLCVATPVQLR	F4	2	818	828
CO4B_HUMAN	P0C0L5	C4B	Complement C4-B	GLEEELQFSLGSK	F2	2	1353	1365
CO4B_HUMAN	P0C0L5	C4B	Complement C4-B	GLEEELQFSLGSK	F3	2	1353	1365
CO4B_HUMAN	P0C0L5	C4B	Complement C4-B	GPEVQLVAHSPWLK	F3	2	105	118
CO4B_HUMAN	P0C0L5	C4B	Complement C4-B	GPEVQLVAHSPWLK	F3	3	105	118
CO4B_HUMAN	P0C0L5	C4B	Complement C4-B	GPEVQLVAHSPWLK	F4	2	105	118
CO4B_HUMAN	P0C0L5	C4B	Complement C4-B	GPEVQLVAHSPWLK	F4	3	105	118
CO4B_HUMAN	P0C0L5	C4B	Complement C4-B	GSSTWLTAFVLK	F3	2	1073	1084
CO4B_HUMAN	P0C0L5	C4B	Complement C4-B	GSSTWLTAFVLK	F4	2	1073	1084
CO4B_HUMAN	P0C0L5	C4B	Complement C4-B	HLVPGAPFLLQALVR	F4	2	377	391
CO4B_HUMAN	P0C0L5	C4B	Complement C4-B	HLVPGAPFLLQALVR	F4	3	377	391
CO4B_HUMAN	P0C0L5	C4B	Complement C4-B	ITPGKPYILTVPGHLDEMQLDIQAR	F3	3	245	269
CO4B_HUMAN	P0C0L5	C4B	Complement C4-B	ITPGKPYILTVPGHLDEMQLDIQAR	F3	4	245	269
CO4B_HUMAN	P0C0L5	C4B	Complement C4-B	ITPGKPYILTVPGHLDEMQLDIQAR	F4	4	245	269
CO4B_HUMAN	P0C0L5	C4B	Complement C4-B	ITQVLHFTK	F3	2	1647	1655
CO4B_HUMAN	P0C0L5	C4B	Complement C4-B	ITQVLHFTK	F4	2	1647	1655
CO4B_HUMAN	P0C0L5	C4B	Complement C4-B	KADGSYAAWLSR	F2	3	1061	1072
CO4B_HUMAN	P0C0L5	C4B	Complement C4-B	KYVLPNFEVK	F2	2	235	244
CO4B_HUMAN	P0C0L5	C4B	Complement C4-B	KYVLPNFEVK	F3	2	235	244
CO4B_HUMAN	P0C0L5	C4B	Complement C4-B	KYVLPNFEVK	F3	3	235	244
CO4B_HUMAN	P0C0L5	C4B	Complement C4-B	KYVLPNFEVK	F4	2	235	244
CO4B_HUMAN	P0C0L5	C4B	Complement C4-B	LELSVDGAK	F2	2	571	579
CO4B_HUMAN	P0C0L5	C4B	Complement C4-B	LELSVDGAK	F3	2	571	579
CO4B_HUMAN	P0C0L5	C4B	Complement C4-B	LEPGKEYLIMGLDGATYDLEGHPQYLLDSNSWIEEMPSER	F3	4	1677	1716
CO4B_HUMAN	P0C0L5	C4B	Complement C4-B	LGQYASPTAK	F2	2	691	700
CO4B_HUMAN	P0C0L5	C4B	Complement C4-B	LHLETDSLALVALGALDTALYAAGSK	F4	3	589	614
CO4B_HUMAN	P0C0L5	C4B	Complement C4-B	LHLETDSLALVALGALDTALYAAGSK	F4	4	589	614
CO4B_HUMAN	P0C0L5	C4B	Complement C4-B	LHLETDSLALVALGALDTALYAAGSK	F5	3	589	614
CO4B_HUMAN	P0C0L5	C4B	Complement C4-B	LLATLCSAEVCQCAEGK	F3	2	1578	1594
CO4B_HUMAN	P0C0L5	C4B	Complement C4-B	LLATLCSAEVCQCAEGK	F4	2	1578	1594
CO4B_HUMAN	P0C0L5	C4B	Complement C4-B	LLLFSPSVVHLGVPLSVGVQLQDVPR	F4	3	23	48
CO4B_HUMAN	P0C0L5	C4B	Complement C4-B	LNMGITDLQGLR	F2	2	326	337
CO4B_HUMAN	P0C0L5	C4B	Complement C4-B	LNMGITDLQGLR	F3	2	326	337
CO4B_HUMAN	P0C0L5	C4B	Complement C4-B	LNMGITDLQGLR	F4	2	326	337
CO4B_HUMAN	P0C0L5	C4B	Complement C4-B	LQETSNWLLSQQQADGSFQDLSPVIHR	F4	3	1100	1126
CO4B_HUMAN	P0C0L5	C4B	Complement C4-B	LRLEPGK	F2	2	1675	1681
CO4B_HUMAN	P0C0L5	C4B	Complement C4-B	LTVAAPPSGGPGFLSIERPDSRPPR	F3	3	460	484
CO4B_HUMAN	P0C0L5	C4B	Complement C4-B	LTVAAPPSGGPGFLSIERPDSRPPR	F3	4	460	484
CO4B_HUMAN	P0C0L5	C4B	Complement C4-B	LTVAAPPSGGPGFLSIERPDSRPPR	F4	4	460	484
CO4B_HUMAN	P0C0L5	C4B	Complement C4-B	MRPSTDTITVMVENSHGLR	F2	3	167	185
CO4B_HUMAN	P0C0L5	C4B	Complement C4-B	NPSDPMPQAPALWIETTAYALLHLLLHEGK	F5	4	1249	1278
CO4B_HUMAN	P0C0L5	C4B	Complement C4-B	RGHLFLQTDQPIYNPGQR	F3	3	138	155
CO4B_HUMAN	P0C0L5	C4B	Complement C4-B	RGHLFLQTDQPIYNPGQR	F3	4	138	155
CO4B_HUMAN	P0C0L5	C4B	Complement C4-B	RGHLFLQTDQPIYNPGQR	F4	3	138	155
CO4B_HUMAN	P0C0L5	C4B	Complement C4-B	RGHLFLQTDQPIYNPGQR	F4	4	138	155
CO4B_HUMAN	P0C0L5	C4B	Complement C4-B	SCGLHQLLR	F2	2	96	104
CO4B_HUMAN	P0C0L5	C4B	Complement C4-B	SCGLHQLLR	F3	2	96	104
CO4B_HUMAN	P0C0L5	C4B	Complement C4-B	SFFPENWLWR	F4	2	776	785
CO4B_HUMAN	P0C0L5	C4B	Complement C4-B	SHALQLNNR	F2	2	1341	1349
CO4B_HUMAN	P0C0L5	C4B	Complement C4-B	SMQGGLVGNDETVALTAFVTIALHHGLAVFQDEGAEPLK	F4	4	1127	1165
CO4B_HUMAN	P0C0L5	C4B	Complement C4-B	SMQGGLVGNDETVALTAFVTIALHHGLAVFQDEGAEPLK	F5	4	1127	1165
CO4B_HUMAN	P0C0L5	C4B	Complement C4-B	STQDTVIALDALSAYWIASHTTEER	F3	3	1301	1325
CO4B_HUMAN	P0C0L5	C4B	Complement C4-B	TLEIPGNSDPNMIPDGDFNSYVR	F2	2	957	979
CO4B_HUMAN	P0C0L5	C4B	Complement C4-B	TTNIQGINLLFSSR	F3	2	124	137
CO4B_HUMAN	P0C0L5	C4B	Complement C4-B	TTNIQGINLLFSSR	F4	2	124	137
CO4B_HUMAN	P0C0L5	C4B	Complement C4-B	VDFTLSSER	F2	2	72	80
CO4B_HUMAN	P0C0L5	C4B	Complement C4-B	VFALDQK	F2	2	160	166
CO4B_HUMAN	P0C0L5	C4B	Complement C4-B	VFEAMNSYDLGCGPGGGDSALQVFQAAGLAFSDGDQWTLSR	F4	3	624	664
CO4B_HUMAN	P0C0L5	C4B	Complement C4-B	VGDTLNLNLR	F2	2	485	494
CO4B_HUMAN	P0C0L5	C4B	Complement C4-B	VGDTLNLNLR	F3	2	485	494
CO4B_HUMAN	P0C0L5	C4B	Complement C4-B	VGDTLNLNLR	F4	2	485	494
CO4B_HUMAN	P0C0L5	C4B	Complement C4-B	VGLSGMAIADVTLLSGFHALR	F4	3	1478	1498
CO4B_HUMAN	P0C0L5	C4B	Complement C4-B	VGLSGMAIADVTLLSGFHALR	F5	3	1478	1498
CO4B_HUMAN	P0C0L5	C4B	Complement C4-B	VLSLAQEQVGGSPEK	F3	2	1085	1099
CO4B_HUMAN	P0C0L5	C4B	Complement C4-B	VQQPDCREPFLSCCQFAESLR	F2	3	723	743
CO4B_HUMAN	P0C0L5	C4B	Complement C4-B	VTASDPLDTLGSEGALSPGGVASLLR	F3	3	980	1005
CO4B_HUMAN	P0C0L5	C4B	Complement C4-B	YVLPNFEVK	F2	2	236	244
CO4B_HUMAN	P0C0L5	C4B	Complement C4-B	YVLPNFEVK	F3	2	236	244
CO4B_HUMAN	P0C0L5	C4B	Complement C4-B	YVSHFETEGPHVLLYFDSVPTSR	F3	3	1511	1533
CO4B_HUMAN	P0C0L5	C4B	Complement C4-B	YVSHFETEGPHVLLYFDSVPTSR	F3	4	1511	1533
CO5_HUMAN	P01031	C5	Complement C5	AFDICPLVK	F3	2	1155	1163
CO5_HUMAN	P01031	C5	Complement C5	GLLVGEILSAVLSQEGINILTHLPK	F4	3	981	1005
CO5_HUMAN	P01031	C5	Complement C5	GLLVGEILSAVLSQEGINILTHLPK	F5	3	981	1005
CO5_HUMAN	P01031	C5	Complement C5	IPLDLVPK	F4	2	963	970
CO5_HUMAN	P01031	C5	Complement C5	KAFDICPLVK	F2	2	1154	1163
CO5_HUMAN	P01031	C5	Complement C5	MVETTAYALLTSLNLK	F3	3	1247	1262
CO5_HUMAN	P01031	C5	Complement C5	SPYIDKITHYNYLILSK	F3	2	490	506
CO5_HUMAN	P01031	C5	Complement C5	TDAPDLPEENQAR	F1	2	437	449
CO5A2_HUMAN	P05997	COL5A2	Collagen alpha-2(V) chain	SLSSQIETMR	F2	2	1274	1283
CO5A2_HUMAN	P05997	COL5A2	Collagen alpha-2(V) chain	YIVLQDTCSK	F2	2	1443	1452
CO6_HUMAN	P13671	C6	Complement component C6	ALNHLPLEYNSALYSR	F3	3	341	356
CO6_HUMAN	P13671	C6	Complement component C6	CVCLLPPQCFK	F2	2	880	890
CO6_HUMAN	P13671	C6	Complement component C6	DLHLSDVFLK	F2	2	331	340
CO6_HUMAN	P13671	C6	Complement component C6	GGNQLYCVK	F2	2	891	899
CO6_HUMAN	P13671	C6	Complement component C6	SEYGAALAWEK	F3	2	449	459
CO6_HUMAN	P13671	C6	Complement component C6	TLNICEVGTIR	F4	2	908	918
CO6_HUMAN	P13671	C6	Complement component C6	VPANLENVGFEVQTAEDDLK	F2	2	232	251
CO6_HUMAN	P13671	C6	Complement component C6	YTCQGNSWTPPISNSLTCEK	F2	2	744	763
CO6A1_HUMAN	P12109	COL6A1	Collagen alpha-1(VI) chain	DQLLPPSPNNR	F2	2	712	722
CO6A1_HUMAN	P12109	COL6A1	Collagen alpha-1(VI) chain	DTTPLNVLCSPGIQVVSVGIK	F3	2	737	757
CO6A1_HUMAN	P12109	COL6A1	Collagen alpha-1(VI) chain	GLEQLLVGGSHLK	F3	2	136	148
CO6A1_HUMAN	P12109	COL6A1	Collagen alpha-1(VI) chain	GLEQLLVGGSHLK	F3	3	136	148
CO6A1_HUMAN	P12109	COL6A1	Collagen alpha-1(VI) chain	KGLEQLLVGGSHLK	F3	2	135	148
CO6A1_HUMAN	P12109	COL6A1	Collagen alpha-1(VI) chain	KGLEQLLVGGSHLK	F3	3	135	148
CO6A1_HUMAN	P12109	COL6A1	Collagen alpha-1(VI) chain	LKPYGALVDK	F4	2	52	61
CO6A1_HUMAN	P12109	COL6A1	Collagen alpha-1(VI) chain	LLLFSDGNSQGATPAAIEK	F3	2	939	957
CO6A1_HUMAN	P12109	COL6A1	Collagen alpha-1(VI) chain	LSIIATDHTYR	F2	3	200	210
CO6A1_HUMAN	P12109	COL6A1	Collagen alpha-1(VI) chain	NLVWNAGALHYSDEVEIIQGLTR	F3	3	83	105
CO6A1_HUMAN	P12109	COL6A1	Collagen alpha-1(VI) chain	NLVWNAGALHYSDEVEIIQGLTR	F4	3	83	105
CO6A1_HUMAN	P12109	COL6A1	Collagen alpha-1(VI) chain	TAEYDVAYGESHLFR	F2	2	991	1005
CO6A1_HUMAN	P12109	COL6A1	Collagen alpha-1(VI) chain	TAEYDVAYGESHLFR	F2	3	991	1005
CO6A2_HUMAN	P12110	COL6A2	Collagen alpha-2(VI) chain	DIASTPHELYR	F2	2	203	213
CO6A3_HUMAN	P12111	COL6A3	Collagen alpha-3(VI) chain	DSFQEVLR	F2	2	1653	1660
CO6A3_HUMAN	P12111	COL6A3	Collagen alpha-3(VI) chain	DVVFLLDGSEGVR	F2	2	1029	1041
CO6A3_HUMAN	P12111	COL6A3	Collagen alpha-3(VI) chain	IEDGVLQFLVLLVAGR	F5	2	936	951
CO6A3_HUMAN	P12111	COL6A3	Collagen alpha-3(VI) chain	LSDAGITPLFLTR	F3	2	2533	2545
CO6A3_HUMAN	P12111	COL6A3	Collagen alpha-3(VI) chain	SDDEVDDPAVELK	F1	2	1348	1360
CO6A3_HUMAN	P12111	COL6A3	Collagen alpha-3(VI) chain	VEFLLNAHSSK	F2	2	1282	1292
CO7_HUMAN	P10643	C7	Complement component C7	AASGTQNNVLR	F2	2	362	372
CO7_HUMAN	P10643	C7	Complement component C7	ACGACPLWGK	F2	2	772	781
CO7_HUMAN	P10643	C7	Complement component C7	ACGACPLWGK	F3	2	772	781
CO7_HUMAN	P10643	C7	Complement component C7	ELSHLPSLYDYSAYR	F3	3	279	293
CO7_HUMAN	P10643	C7	Complement component C7	GGGAGFISGLSYLELDNPAGNK	F3	2	379	400
CO7_HUMAN	P10643	C7	Complement component C7	GGGAGFISGLSYLELDNPAGNK	F3	3	379	400
CO7_HUMAN	P10643	C7	Complement component C7	IACVLPVLMDGIQSHPQKPFYTVGEK	F4	3	629	654
CO7_HUMAN	P10643	C7	Complement component C7	IACVLPVLMDGIQSHPQKPFYTVGEK	F4	4	629	654
CO7_HUMAN	P10643	C7	Complement component C7	ILPLTVCK	F3	2	737	744
CO7_HUMAN	P10643	C7	Complement component C7	LIDQYGTHYLQSGSLGGEYR	F3	2	295	314
CO7_HUMAN	P10643	C7	Complement component C7	LIDQYGTHYLQSGSLGGEYR	F3	3	295	314
CO7_HUMAN	P10643	C7	Complement component C7	LLEPHCFPLSLVPTEFCPSPPALK	F4	3	555	578
CO7_HUMAN	P10643	C7	Complement component C7	LSGNVLSYTFQVK	F3	2	179	191
CO7_HUMAN	P10643	C7	Complement component C7	LSGNVLSYTFQVK	F4	2	179	191
CO7_HUMAN	P10643	C7	Complement component C7	LTPLYELVK	F3	2	421	429
CO7_HUMAN	P10643	C7	Complement component C7	NVVYTCNEGYSLIGNPVAR	F2	2	594	612
CO7_HUMAN	P10643	C7	Complement component C7	RILPLTVCK	F3	2	736	744
CO7_HUMAN	P10643	C7	Complement component C7	VLFYVDSEK	F2	2	315	323
CO7_HUMAN	P10643	C7	Complement component C7	VTVSCSGGMSLEGPSAFLCGSSLK	F3	2	655	678
CO7_HUMAN	P10643	C7	Complement component C7	WLVGEMHCQK	F2	3	619	628
CO7_HUMAN	P10643	C7	Complement component C7	YSAWAESVTNLPQVIK	F3	2	403	418
CO7A1_HUMAN	Q02388	COL7A1	Collagen alpha-1(VII) chain	VQYTPLTGLGQPLPSER	F3	2	264	280
CO8A_HUMAN	P07357	C8A	Complement component C8 alpha chain	ALDQYLMEFNACR	F3	2	486	498
CO8A_HUMAN	P07357	C8A	Complement component C8 alpha chain	FINDYGTHYITSGSMGGIYEYILVIDK	F4	3	333	359
CO8B_HUMAN	P07358	C8B	Complement component C8 beta chain	DFGTHYITEAVLGGIYEYTLVMNK	F4	3	339	362
CO8B_HUMAN	P07358	C8B	Complement component C8 beta chain	QALEEFQK	F1	2	491	498
CO8B_HUMAN	P07358	C8B	Complement component C8 beta chain	QALEEFQK	F2	2	491	498
CO8G_HUMAN	P07360	C8G	Complement component C8 gamma chain	VQEAHLTEDQIFYFPK	F2	3	169	184
CO9_HUMAN	P02748	C9	Complement component C9	CLGYHLDVSLAFSEISVGAEFNK	F4	3	380	402
CO9_HUMAN	P02748	C9	Complement component C9	DRVVEESELAR	F1	2	144	154
CO9_HUMAN	P02748	C9	Complement component C9	DRVVEESELAR	F1	3	144	154
CO9_HUMAN	P02748	C9	Complement component C9	LSPIYNLVPVK	F3	2	473	483
CO9_HUMAN	P02748	C9	Complement component C9	LSPIYNLVPVK	F4	2	473	483
CO9_HUMAN	P02748	C9	Complement component C9	RPWNVASLIYETK	F3	2	195	207
COF1_HUMAN	P23528	CFL1	Cofilin-1	KEDLVFIFWAPESAPLK	F3	3	96	112
COF1_HUMAN	P23528	CFL1	Cofilin-1	KEDLVFIFWAPESAPLK	F4	2	96	112
COFA1_HUMAN	P39059	COL15A1	Collagen alpha-1(XV) chain	FTGSLQQLTVHPDPR	F3	3	215	229
COFA1_HUMAN	P39059	COL15A1	Collagen alpha-1(XV) chain	TLIPSTFFR	F4	2	81	89
COIA1_HUMAN	P39060	COL18A1	Collagen alpha-1(XVIII) chain	DELLFPSWEALFSGSEGPLKPGAR	F4	3	1647	1670
COIA1_HUMAN	P39060	COL18A1	Collagen alpha-1(XVIII) chain	DFQPVLHLVALNSPLSGGMRGIR	F4	2	1576	1598
COIA1_HUMAN	P39060	COL18A1	Collagen alpha-1(XVIII) chain	LQDLYSIVR	F3	2	1625	1633
COL12_HUMAN	Q5KU26	COLEC12	Collectin-12	LFCEDK	F2	2	633	638
COMP_HUMAN	P49747	COMP	Cartilage oligomeric matrix protein	LGVFCFSQENIIWANLR	F4	2	722	738
COPA_HUMAN	P53621	COPA	Coatomer subunit alpha	TLDLPIYVTR	F2	2	563	572
COPB_HUMAN	P53618	COPB1	Coatomer subunit beta	VLQDLVMDILR	F3	2	317	327
COPB_HUMAN	P53618	COPB1	Coatomer subunit beta	VLQDLVMDILR	F4	2	317	327
COR1B_HUMAN	Q9BR76	CORO1B	Coronin-1B	FLAVIVEASGGGAFLVLPLSK	F5	2	47	67
CORO7_HUMAN	P57737	CORO7	Coronin-7	SLQSLLGPSSK	F2	2	462	472
CP089_HUMAN	Q6UX73	C16orf89	UPF0764 protein C16orf89	EFQLTLQPGFWK	F4	2	120	131
CP089_HUMAN	Q6UX73	C16orf89	UPF0764 protein C16orf89	WLEAILSWQK	F4	2	271	280
CPN2_HUMAN	P22792	CPN2	Carboxypeptidase N subunit 2	DHLGFQVTWPDESK	F4	3	450	463
CPN2_HUMAN	P22792	CPN2	Carboxypeptidase N subunit 2	GQVVPALNEK	F2	2	432	441
CPN2_HUMAN	P22792	CPN2	Carboxypeptidase N subunit 2	LELLSLSK	F2	2	363	370
CPN2_HUMAN	P22792	CPN2	Carboxypeptidase N subunit 2	SQCTYSNPEGTVVLACDQAQCR	F2	2	479	500
CPNS1_HUMAN	P04632	CAPNS1	Calpain small subunit 1	LFAQLAGDDMEVSATELMNILNK	F3	3	104	126
CPVL_HUMAN	Q9H3G5	CPVL	Probable serine carboxypeptidase CPVL	ELSLVGPFPGLNMK	F3	2	59	72
CPVL_HUMAN	Q9H3G5	CPVL	Probable serine carboxypeptidase CPVL	FLSLPEVR	F3	2	332	339
CPVL_HUMAN	Q9H3G5	CPVL	Probable serine carboxypeptidase CPVL	GGGHILPYDQPLR	F2	3	445	457
CRAC1_HUMAN	Q9NQ79	CRTAC1	Cartilage acidic protein 1	LYLQMSTHGK	F2	2	319	328
CROCC_HUMAN	Q5TZA2	CROCC	Rootletin	LALLEEAR	F2	2	1247	1254
CSF1_HUMAN	P09603	CSF1	Macrophage colony-stimulating factor 1	SHSSGSVLPLGELEGR	F2	2	428	443
CSF1_HUMAN	P09603	CSF1	Macrophage colony-stimulating factor 1	SHSSGSVLPLGELEGR	F2	3	428	443
CSF1_HUMAN	P09603	CSF1	Macrophage colony-stimulating factor 1	TFYETPLQLLEK	F2	2	137	148
CSF1R_HUMAN	P07333	CSF1R	Macrophage colony-stimulating factor 1 receptor	ALTFELTLR	F3	2	391	399
CSF1R_HUMAN	P07333	CSF1R	Macrophage colony-stimulating factor 1 receptor	FIQSQDYQCSALMGGR	F3	2	169	184
CSF1R_HUMAN	P07333	CSF1R	Macrophage colony-stimulating factor 1 receptor	HTFTLSLPR	F3	2	362	370
CSF1R_HUMAN	P07333	CSF1R	Macrophage colony-stimulating factor 1 receptor	LAIPQQSDFHNNR	F2	3	244	256
CSF1R_HUMAN	P07333	CSF1R	Macrophage colony-stimulating factor 1 receptor	VIPGPPALTLVPAELVR	F3	2	198	214
CSK_HUMAN	P41240	CSK	Tyrosine-protein kinase CSK	LLYPPETGLFLVR	F4	2	95	107
CSK_HUMAN	P41240	CSK	Tyrosine-protein kinase CSK	NVLVSEDNVAK	F1	2	319	329
CSN4_HUMAN	Q9BT78	COPS4	COP9 signalosome complex subunit 4	NAAQVLVGIPLETGQK	F2	2	122	137
CSN5_HUMAN	Q92905	COPS5	COP9 signalosome complex subunit 5	LEQSEAQLGR	F1	2	273	282
CSPG2_HUMAN	P13611	VCAN	Versican core protein	ITEEFLGK	F2	2	631	638
CSPG2_HUMAN	P13611	VCAN	Versican core protein	LGEPNYGAEIR	F2	2	1912	1922
CSPG2_HUMAN	P13611	VCAN	Versican core protein	LGEPNYGAEIR	F3	2	1912	1922
CSPG2_HUMAN	P13611	VCAN	Versican core protein	LGEPNYGAEIR	F4	2	1912	1922
CSPG2_HUMAN	P13611	VCAN	Versican core protein	LQGAHLTSILSHEEQMFVNR	F3	3	3199	3218
CSPG2_HUMAN	P13611	VCAN	Versican core protein	VSVPTHPEAVGDASLTVVK	F2	3	101	119
CSTN1_HUMAN	O94985	CLSTN1	Calsyntenin-1	AASEFESSEGVFLFPELR	F2	2	666	683
CSTN1_HUMAN	O94985	CLSTN1	Calsyntenin-1	EGLDLQVLEDSGR	F2	2	563	575
CSTN1_HUMAN	O94985	CLSTN1	Calsyntenin-1	GNLAGLTLR	F2	2	537	545
CSTN1_HUMAN	O94985	CLSTN1	Calsyntenin-1	GNLAGLTLR	F3	2	537	545
CSTN1_HUMAN	O94985	CLSTN1	Calsyntenin-1	GVQIQAHPSQLVLTLEGEDLGELDK	F2	3	576	600
CSTN1_HUMAN	O94985	CLSTN1	Calsyntenin-1	ISLSGVHHFAR	F3	3	655	665
CSTN1_HUMAN	O94985	CLSTN1	Calsyntenin-1	LIFLFR	F4	2	427	432
CSTN3_HUMAN	Q9BQT9	CLSTN3	Calsyntenin-3	ESLLLDTTSLQQR	F2	2	722	734
CT027_HUMAN		C20orf27		YEITFTLPPVHR	F3	3	0	11
CTL1_HUMAN	Q8WWI5	SLC44A1	Choline transporter-like protein 1	LVSGYDSYGNICGQK	F2	2	58	72
CUL9_HUMAN	Q8IWT3	CUL9	Cullin-9	FNQTEEVSVETLLK	F2	2	1782	1795
CUTA_HUMAN	O60888	CUTA	Protein CutA	IEEDSEVLMMIK	F2	2	113	124
CUTA_HUMAN	O60888	CUTA	Protein CutA	LAACVNLIPQITSIYEWK	F4	2	93	110
CXCL7_HUMAN	P02775	PPBP	Platelet basic protein	GKEESLDSDLYAELR	F2	2	48	62
CXCL7_HUMAN	P02775	PPBP	Platelet basic protein	GKEESLDSDLYAELR	F2	3	48	62
CXL10_HUMAN	P02778	CXCL10	C-X-C motif chemokine 10	LEIIPASQFCPR	F2	2	48	59
CYFP1_HUMAN	Q7L576	CYFIP1	Cytoplasmic FMR1-interacting protein 1	DFVSEAYLITLGK	F3	2	151	163
CYFP2_HUMAN	Q96F07	CYFIP2	Cytoplasmic FMR1-interacting protein 2	DFVSEAYLLTLGK	F3	2	151	163
CYRIB_HUMAN	Q9NUQ9	CYRIB	CYFIP-related Rac1 interactor B	GLLGALTSTPYSPTQHLER	F3	2	106	124
CYRIB_HUMAN	Q9NUQ9	CYRIB	CYFIP-related Rac1 interactor B	GLLGALTSTPYSPTQHLER	F4	2	106	124
CYRIB_HUMAN	Q9NUQ9	CYRIB	CYFIP-related Rac1 interactor B	QFAEILHFTLR	F4	2	131	141
CYRIB_HUMAN	Q9NUQ9	CYRIB	CYFIP-related Rac1 interactor B	VMVGVIILYDHVHPVGAFAK	F4	3	256	275
CYTB_HUMAN	P04080	CSTB	Cystatin-B	VHVGDEDFVHLR	F2	3	57	68
CYTC_HUMAN	P01034	CST3	Cystatin-C	AFCSFQIYAVPWQGTMTLSK	F4	3	121	140
CYTC_HUMAN	P01034	CST3	Cystatin-C	ALDFAVGEYNK	F1	2	52	62
CYTC_HUMAN	P01034	CST3	Cystatin-C	ALDFAVGEYNK	F2	2	52	62
CYTC_HUMAN	P01034	CST3	Cystatin-C	ALDFAVGEYNK	F3	2	52	62
CYTC_HUMAN	P01034	CST3	Cystatin-C	ALDFAVGEYNK	F4	2	52	62
CYTC_HUMAN	P01034	CST3	Cystatin-C	KQIVAGVNYFLDVELGR	F3	2	80	96
CYTC_HUMAN	P01034	CST3	Cystatin-C	KQIVAGVNYFLDVELGR	F3	3	80	96
CYTC_HUMAN	P01034	CST3	Cystatin-C	KQIVAGVNYFLDVELGR	F4	2	80	96
CYTC_HUMAN	P01034	CST3	Cystatin-C	KQIVAGVNYFLDVELGR	F4	3	80	96
CYTC_HUMAN	P01034	CST3	Cystatin-C	LVGGPMDASVEEEGVR	F1	2	35	50
CYTC_HUMAN	P01034	CST3	Cystatin-C	LVGGPMDASVEEEGVR	F2	2	35	50
CYTC_HUMAN	P01034	CST3	Cystatin-C	LVGGPMDASVEEEGVRR	F2	2	35	51
CYTC_HUMAN	P01034	CST3	Cystatin-C	LVGGPMDASVEEEGVRR	F2	3	35	51
CYTC_HUMAN	P01034	CST3	Cystatin-C	LVGGPMDASVEEEGVRR	F3	3	35	51
CYTC_HUMAN	P01034	CST3	Cystatin-C	LVGGPMDASVEEEGVRR	F4	3	35	51
CYTC_HUMAN	P01034	CST3	Cystatin-C	QIVAGVNYFLDVELGR	F5	2	81	96
CYTC_HUMAN	P01034	CST3	Cystatin-C	RALDFAVGEYNK	F2	3	51	62
CYTC_HUMAN	P01034	CST3	Cystatin-C	TQPNLDNCPFHDQPHLK	F2	2	102	118
CYTC_HUMAN	P01034	CST3	Cystatin-C	TQPNLDNCPFHDQPHLK	F2	3	102	118
CYTC_HUMAN	P01034	CST3	Cystatin-C	TQPNLDNCPFHDQPHLK	F2	4	102	118
CYTC_HUMAN	P01034	CST3	Cystatin-C	TQPNLDNCPFHDQPHLK	F3	4	102	118
CYTC_HUMAN	P01034	CST3	Cystatin-C	TQPNLDNCPFHDQPHLKR	F2	3	102	119
CYTC_HUMAN	P01034	CST3	Cystatin-C	TQPNLDNCPFHDQPHLKR	F2	4	102	119
CYTM_HUMAN	Q15828	CST6	Cystatin-M	DLSPDDPQVQK	F1	2	40	50
DAF_HUMAN	P08174	CD55	Complement decay-accelerating factor	IPGEKDSVICLK	F2	2	72	83
DAF_HUMAN	P08174	CD55	Complement decay-accelerating factor	REPSLSPK	F2	2	135	142
DAG1_HUMAN	Q14118	DAG1	Dystroglycan 1	EALPSWLHWDSQSHTLEGLPLDTDK	F3	4	102	126
DAG1_HUMAN	Q14118	DAG1	Dystroglycan 1	EGAMSAQLGYPVVGWHIANK	F3	3	283	302
DAG1_HUMAN	Q14118	DAG1	Dystroglycan 1	LGCSLNQNSVPDIHGVEAPAR	F2	2	262	282
DAG1_HUMAN	Q14118	DAG1	Dystroglycan 1	LGCSLNQNSVPDIHGVEAPAR	F2	3	262	282
DAG1_HUMAN	Q14118	DAG1	Dystroglycan 1	LGCSLNQNSVPDIHGVEAPAR	F3	3	262	282
DAG1_HUMAN	Q14118	DAG1	Dystroglycan 1	LVPVVNNR	F2	2	227	234
DCPS_HUMAN	Q96C86	DCPS	m7GpppX diphosphatase	TLTFALR	F3	2	316	322
DCPS_HUMAN	Q96C86	DCPS	m7GpppX diphosphatase	VNEASGDGDGEDAVVILEK	F1	2	68	86
DDAH1_HUMAN	O94760	DDAH1	N(G),N(G)-dimethylarginine dimethylaminohydrolase 1	DHMLIPVSMSELEK	F2	3	254	267
DDAH1_HUMAN	O94760	DDAH1	N(G),N(G)-dimethylarginine dimethylaminohydrolase 1	VDGLLTCCSVLINK	F3	2	268	281
DDAH2_HUMAN	O95865	DDAH2	Putative hydrolase DDAH2	DFAVSTVPVSGPSHLR	F2	2	158	173
DDR1_HUMAN	Q08345	DDR1	Epithelial discoidin domain-containing receptor 1	EEEYLQVDLQR	F2	2	83	93
DDX17_HUMAN	Q92841	DDX17	Probable ATP-dependent RNA helicase DDX17	LIQLMEEIMAEKENK	F3	3	406	420
DDX17_HUMAN	Q92841	DDX17	Probable ATP-dependent RNA helicase DDX17	VLEEANQAINPK	F2	2	536	547
DEOC_HUMAN	Q9Y315	DERA	Deoxyribose-phosphate aldolase	DSLAWLSLVK	F3	2	264	273
DHB12_HUMAN	Q53GQ0	HSD17B12	Very-long-chain 3-oxoacyl-CoA reductase	MTQLVLPGMVER	F3	2	168	179
DHB4_HUMAN	P51659	HSD17B4	Peroxisomal multifunctional enzyme type 2	VLHGEQYLELYKPLPR	F3	4	404	419
DHX15_HUMAN	O43143	DHX15	ATP-dependent RNA helicase DHX15	REVDDLGPEVGDIK	F1	3	371	384
DHX9_HUMAN	Q08211	DHX9	ATP-dependent RNA helicase A	AIEPPPLDAVIEAEHTLR	F2	3	820	837
DIAP1_HUMAN	O60610	DIAPH1	Protein diaphanous homolog 1	AEPHFLSILQHLLLVR	F5	3	406	421
DIAP1_HUMAN	O60610	DIAPH1	Protein diaphanous homolog 1	LNAILFK	F3	2	937	943
DJC13_HUMAN	O75165	DNAJC13	DnaJ homolog subfamily C member 13	LAVASVTEILK	F2	2	1621	1631
DKK3_HUMAN	Q9UBP4	DKK3	Dickkopf-related protein 3	CPCASGLLCQPHSHSLVYVCKPTFVGSR	F3	4	265	292
DKK3_HUMAN	Q9UBP4	DKK3	Dickkopf-related protein 3	DCQPGLCCAFQR	F2	2	213	224
DKK3_HUMAN	Q9UBP4	DKK3	Dickkopf-related protein 3	EPAAAAAALLGGEEI	F2	2	336	350
DKK3_HUMAN	Q9UBP4	DKK3	Dickkopf-related protein 3	GLLFPVCTPLPVEGELCHDPASR	F3	3	225	247
DKK3_HUMAN	Q9UBP4	DKK3	Dickkopf-related protein 3	GLLFPVCTPLPVEGELCHDPASR	F4	3	225	247
DKK3_HUMAN	Q9UBP4	DKK3	Dickkopf-related protein 3	LLDLITWELEPDGALDR	F3	2	248	264
DKK3_HUMAN	Q9UBP4	DKK3	Dickkopf-related protein 3	LLDLITWELEPDGALDR	F4	2	248	264
DNER_HUMAN	Q8NFT8	DNER	Delta and Notch-like epidermal growth factor-related receptor	IRQDATASLILLWK	F4	3	228	241
DNJC9_HUMAN	Q8WXX5	DNAJC9	DnaJ homolog subfamily C member 9	ISLEDIQAFEK	F2	2	108	118
DNS2A_HUMAN	O00115	DNASE2	Deoxyribonuclease-2-alpha	GGGTLCAQLPALWK	F3	2	322	335
DNS2A_HUMAN	O00115	DNASE2	Deoxyribonuclease-2-alpha	SLQPLYR	F2	2	78	84
DOCK2_HUMAN	Q92608	DOCK2	Dedicator of cytokinesis protein 2	IYLICQIVR	F4	2	293	301
DOPO_HUMAN	P09172	DBH	Dopamine beta-hydroxylase	AFYYPEEAGLAFGGPGSSR	F2	2	308	326
DOPO_HUMAN	P09172	DBH	Dopamine beta-hydroxylase	TPEGLTLLFK	F3	2	139	148
DPP3_HUMAN	Q9NY33	DPP3	Dipeptidyl peptidase 3	VILGSEAAQQHPEEVR	F2	2	126	141
DPYD_HUMAN	Q12882	DPYD	Dihydropyrimidine dehydrogenase [NADP(+)]	IALFGAGPASISCASFLAR	F4	2	190	208
DPYD_HUMAN	Q12882	DPYD	Dihydropyrimidine dehydrogenase [NADP(+)]	LTPNVTDIVSIAR	F2	2	710	722
DPYL2_HUMAN	Q16555	DPYSL2	Dihydropyrimidinase-related protein 2	GLYDGPVCEVSVTPK	F2	2	497	511
DQA1_HUMAN	P01909	HLA-DQA1	HLA class II histocompatibility antigen, DQ alpha 1 chain	FDPQFALTNIAVLK	F3	2	79	92
DQA1_HUMAN	P01909	HLA-DQA1	HLA class II histocompatibility antigen, DQ alpha 1 chain	FDPQFALTNIAVLK	F4	2	79	92
DYN1_HUMAN	Q05193	DNM1	Dynamin-1	MGTPYLQK	F4	2	272	279
DYN2_HUMAN	P50570	DNM2	Dynamin-2	QIELACDSQEDVDSWK	F2	2	602	617
DYN2_HUMAN	P50570	DNM2	Dynamin-2	VYSPHVLNLTLIDLPGITK	F4	3	124	142
DYSF_HUMAN	O75923	DYSF	Dysferlin	TDALLGEFR	F2	2	294	302
E41L3_HUMAN	Q9Y2J2	EPB41L3	Band 4.1-like protein 3	AVLEQEETAAASR	F1	2	912	924
ECH1_HUMAN	Q13011	ECH1	Delta(3,5)-Delta(2,4)-dienoyl-CoA isomerase, mitochondrial	MMADEALGSGLVSR	F2	2	232	245
ECM1_HUMAN	Q16610	ECM1	Extracellular matrix protein 1	ACPSHQPDISSGLELPFPPGVPTLDNIK	F3	3	283	310
ECM1_HUMAN	Q16610	ECM1	Extracellular matrix protein 1	ELLALIQLER	F2	2	334	343
ECM1_HUMAN	Q16610	ECM1	Extracellular matrix protein 1	FSCFQEEAPQPHYQLR	F2	3	267	282
ECM1_HUMAN	Q16610	ECM1	Extracellular matrix protein 1	LTFINDLCGPR	F3	2	466	476
ECM2_HUMAN	O94769	ECM2	Extracellular matrix protein 2	NILPEEICNAEEDDDSNLEHLHLENNYIK	F2	4	645	673
ECM2_HUMAN	O94769	ECM2	Extracellular matrix protein 2	SLLHLVLLGNQIER	F4	3	557	570
ECM2_HUMAN	O94769	ECM2	Extracellular matrix protein 2	SYSSIVLKPQNIK	F3	2	687	699
EF1B_HUMAN	P24534	EEF1B2	Elongation factor 1-beta	LVPVGYGIK	F3	2	177	185
EF1B_HUMAN	P24534	EEF1B2	Elongation factor 1-beta	SIQADGLVWGSSK	F2	2	164	176
EF1G_HUMAN	P26641	EEF1G	Elongation factor 1-gamma	AKDPFAHLPK	F2	2	276	285
EF1G_HUMAN	P26641	EEF1G	Elongation factor 1-gamma	TFLVGER	F2	2	150	156
EF2_HUMAN	P13639	EEF2	Elongation factor 2	ARPFPDGLAEDIDKGEVSAR	F2	3	606	625
EF2_HUMAN	P13639	EEF2	Elongation factor 2	LMEPIYLVEIQCPEQVVGGIYGVLNR	F4	3	740	765
EF2_HUMAN	P13639	EEF2	Elongation factor 2	VFSGLVSTGLK	F4	2	416	426
EFHD2_HUMAN	Q96C19	EFHD2	EF-hand domain-containing protein D2	EFLLIFR	F4	2	152	158
EFNB2_HUMAN	P52799	EFNB2	Ephrin-B2	FQEFSPNLWGLEFQK	F4	2	114	128
EHD1_HUMAN	Q9H4M9	EHD1	EH domain-containing protein 1	LDISDEFSEVIK	F2	2	194	205
EHD1_HUMAN	Q9H4M9	EHD1	EH domain-containing protein 1	LFEAEEQDLFK	F2	2	270	280
EIF3B_HUMAN	P55884	EIF3B	Eukaryotic translation initiation factor 3 subunit B	NLFNVVDCKLHWQK	F2	2	508	521
EIF3L_HUMAN	Q9Y262	EIF3L	Eukaryotic translation initiation factor 3 subunit L	LAGFLDLTEQEFR	F2	2	475	487
ELMO1_HUMAN	Q92556	ELMO1	Engulfment and cell motility protein 1	NDLDTLLSMEIK	F2	2	684	695
ELMO1_HUMAN	Q92556	ELMO1	Engulfment and cell motility protein 1	SLAILESMVLNSHDLYQK	F3	3	201	218
EMIL2_HUMAN	Q9BXX0	EMILIN2	EMILIN-2	GAINGEVGDLK	F1	2	477	487
EMIL2_HUMAN	Q9BXX0	EMILIN2	EMILIN-2	VLVNDGDVYNPSTGVFTAPYDGR	F2	2	929	951
ENOA_HUMAN	P06733	ENO1	Alpha-enolase	AAVPSGASTGIYEALELR	F2	2	33	50
ENOA_HUMAN	P06733	ENO1	Alpha-enolase	LMIEMDGTENK	F1	2	93	103
ENOA_HUMAN	P06733	ENO1	Alpha-enolase	TIAPALVSK	F1	2	72	80
ENOA_HUMAN	P06733	ENO1	Alpha-enolase	TIAPALVSK	F2	2	72	80
ENOA_HUMAN	P06733	ENO1	Alpha-enolase	YDLDFK	F2	2	257	262
ENPL_HUMAN	P14625	HSP90B1	Endoplasmin	ELISNASDALDK	F1	2	103	114
ENPL_HUMAN	P14625	HSP90B1	Endoplasmin	ELISNASDALDK	F2	2	103	114
ENPL_HUMAN	P14625	HSP90B1	Endoplasmin	LTESPCALVASQYGWSGNMER	F3	2	640	660
ENPL_HUMAN	P14625	HSP90B1	Endoplasmin	NKEIFLR	F2	2	96	102
ENPL_HUMAN	P14625	HSP90B1	Endoplasmin	SGYLLPDTK	F2	2	725	733
ENPP2_HUMAN	Q13822	ENPP2	Ectonucleotide pyrophosphatase/phosphodiesterase family member 2	AAECPAGFVRPPLIIFSVDGFR	F4	3	154	175
ENPP2_HUMAN	Q13822	ENPP2	Ectonucleotide pyrophosphatase/phosphodiesterase family member 2	CDGPLSVSSFILPHRPDNEESCNSSEDESK	F2	4	785	814
ENPP2_HUMAN	Q13822	ENPP2	Ectonucleotide pyrophosphatase/phosphodiesterase family member 2	CFELQEAGPPDCR	F2	2	63	75
ENPP2_HUMAN	Q13822	ENPP2	Ectonucleotide pyrophosphatase/phosphodiesterase family member 2	DIEHLTSLDFFR	F3	2	829	840
ENPP2_HUMAN	Q13822	ENPP2	Ectonucleotide pyrophosphatase/phosphodiesterase family member 2	DIEHLTSLDFFR	F3	3	829	840
ENPP2_HUMAN	Q13822	ENPP2	Ectonucleotide pyrophosphatase/phosphodiesterase family member 2	DIEHLTSLDFFR	F4	3	829	840
ENPP2_HUMAN	Q13822	ENPP2	Ectonucleotide pyrophosphatase/phosphodiesterase family member 2	EIDKIVGQLMDGLK	F3	2	331	344
ENPP2_HUMAN	Q13822	ENPP2	Ectonucleotide pyrophosphatase/phosphodiesterase family member 2	EIDKIVGQLMDGLK	F3	3	331	344
ENPP2_HUMAN	Q13822	ENPP2	Ectonucleotide pyrophosphatase/phosphodiesterase family member 2	ILTILQWLTLPDHERPSVYAFYSEQPDFSGHK	F4	4	286	317
ENPP2_HUMAN	Q13822	ENPP2	Ectonucleotide pyrophosphatase/phosphodiesterase family member 2	IVGQLMDGLK	F3	2	335	344
ENPP2_HUMAN	Q13822	ENPP2	Ectonucleotide pyrophosphatase/phosphodiesterase family member 2	IVGQLMDGLK	F4	2	335	344
ENPP2_HUMAN	Q13822	ENPP2	Ectonucleotide pyrophosphatase/phosphodiesterase family member 2	KPDQHFKPYLK	F2	2	416	426
ENPP2_HUMAN	Q13822	ENPP2	Ectonucleotide pyrophosphatase/phosphodiesterase family member 2	KPDQHFKPYLK	F2	3	416	426
ENPP2_HUMAN	Q13822	ENPP2	Ectonucleotide pyrophosphatase/phosphodiesterase family member 2	KPLDVYK	F2	2	457	463
ENPP2_HUMAN	Q13822	ENPP2	Ectonucleotide pyrophosphatase/phosphodiesterase family member 2	NGVNVISGPIFDYDYDGLHDTEDKIK	F2	4	729	754
ENPP2_HUMAN	Q13822	ENPP2	Ectonucleotide pyrophosphatase/phosphodiesterase family member 2	QAEVSSVPDHLTSCVRPDVR	F2	2	639	658
ENPP2_HUMAN	Q13822	ENPP2	Ectonucleotide pyrophosphatase/phosphodiesterase family member 2	QAEVSSVPDHLTSCVRPDVR	F2	3	639	658
ENPP2_HUMAN	Q13822	ENPP2	Ectonucleotide pyrophosphatase/phosphodiesterase family member 2	QAEVSSVPDHLTSCVRPDVR	F2	4	639	658
ENPP2_HUMAN	Q13822	ENPP2	Ectonucleotide pyrophosphatase/phosphodiesterase family member 2	QMSYGFLFPPYLSSSPEAK	F4	2	675	693
ENPP2_HUMAN	Q13822	ENPP2	Ectonucleotide pyrophosphatase/phosphodiesterase family member 2	QYVEGSSIPVPTHYYSIITSCLDFTQPADK	F3	3	755	784
ENPP2_HUMAN	Q13822	ENPP2	Ectonucleotide pyrophosphatase/phosphodiesterase family member 2	RIEDIHLLVER	F2	2	440	450
ENPP2_HUMAN	Q13822	ENPP2	Ectonucleotide pyrophosphatase/phosphodiesterase family member 2	RIEDIHLLVER	F2	3	440	450
ENPP2_HUMAN	Q13822	ENPP2	Ectonucleotide pyrophosphatase/phosphodiesterase family member 2	RIEDIHLLVER	F3	3	440	450
ENPP2_HUMAN	Q13822	ENPP2	Ectonucleotide pyrophosphatase/phosphodiesterase family member 2	RIEDIHLLVER	F4	3	440	450
ENPP2_HUMAN	Q13822	ENPP2	Ectonucleotide pyrophosphatase/phosphodiesterase family member 2	SYPEILTLK	F2	2	845	853
ENPP2_HUMAN	Q13822	ENPP2	Ectonucleotide pyrophosphatase/phosphodiesterase family member 2	SYPEILTLK	F3	2	845	853
ENPP2_HUMAN	Q13822	ENPP2	Ectonucleotide pyrophosphatase/phosphodiesterase family member 2	SYTSCCHDFDELCLK	F2	2	82	96
ENPP2_HUMAN	Q13822	ENPP2	Ectonucleotide pyrophosphatase/phosphodiesterase family member 2	SYTSCCHDFDELCLK	F2	3	82	96
ENPP2_HUMAN	Q13822	ENPP2	Ectonucleotide pyrophosphatase/phosphodiesterase family member 2	SYTSCCHDFDELCLK	F3	3	82	96
ENPP2_HUMAN	Q13822	ENPP2	Ectonucleotide pyrophosphatase/phosphodiesterase family member 2	TEFLSNYLTNVDDITLVPGTLGR	F3	3	370	392
ENPP2_HUMAN	Q13822	ENPP2	Ectonucleotide pyrophosphatase/phosphodiesterase family member 2	TFPNLYTLATGLYPESHGIVGNSMYDPVFDATFHLR	F4	4	210	245
ENPP2_HUMAN	Q13822	ENPP2	Ectonucleotide pyrophosphatase/phosphodiesterase family member 2	TNTFRPTMPEEVTRPNYPGIMYLQSDFDLGCTCDDK	F3	4	537	572
ENPP2_HUMAN	Q13822	ENPP2	Ectonucleotide pyrophosphatase/phosphodiesterase family member 2	TYLHTYESEI	F1	2	854	863
ENPP2_HUMAN	Q13822	ENPP2	Ectonucleotide pyrophosphatase/phosphodiesterase family member 2	TYLHTYESEI	F2	2	854	863
ENPP2_HUMAN	Q13822	ENPP2	Ectonucleotide pyrophosphatase/phosphodiesterase family member 2	VRDIEHLTSLDFFR	F3	2	827	840
ENPP2_HUMAN	Q13822	ENPP2	Ectonucleotide pyrophosphatase/phosphodiesterase family member 2	VRDIEHLTSLDFFR	F3	3	827	840
ENPP2_HUMAN	Q13822	ENPP2	Ectonucleotide pyrophosphatase/phosphodiesterase family member 2	VRDIEHLTSLDFFR	F3	4	827	840
ENPP2_HUMAN	Q13822	ENPP2	Ectonucleotide pyrophosphatase/phosphodiesterase family member 2	VSPSFSQNCLAYK	F2	2	659	671
ENPP2_HUMAN	Q13822	ENPP2	Ectonucleotide pyrophosphatase/phosphodiesterase family member 2	VSPSFSQNCLAYK	F3	2	659	671
ENPP2_HUMAN	Q13822	ENPP2	Ectonucleotide pyrophosphatase/phosphodiesterase family member 2	WVEELMK	F2	2	815	821
ENPP2_HUMAN	Q13822	ENPP2	Ectonucleotide pyrophosphatase/phosphodiesterase family member 2	WVEELMK	F3	2	815	821
ENPP2_HUMAN	Q13822	ENPP2	Ectonucleotide pyrophosphatase/phosphodiesterase family member 2	WWGGQPLWITATK	F4	2	254	266
ENPP2_HUMAN	Q13822	ENPP2	Ectonucleotide pyrophosphatase/phosphodiesterase family member 2	YDAFLVTNMVPMYPAFK	F4	2	694	710
ENPP2_HUMAN	Q13822	ENPP2	Ectonucleotide pyrophosphatase/phosphodiesterase family member 2	YGPFGPEMTNPLR	F3	2	318	330
ENPP6_HUMAN	Q6UWR7	ENPP6	Glycerophosphocholine cholinephosphodiesterase ENPP6	YISLNDLQQVK	F2	2	258	268
EPCR_HUMAN	Q9UNN8	PROCR	Endothelial protein C receptor	TQSGLQSYLLQFHGLVR	F3	2	82	98
EPHA4_HUMAN	P54764	EPHA4	Ephrin type-A receptor 4	GLNPLTSYVFHVR	F3	2	502	514
ERP44_HUMAN	Q9BS26	ERP44	Endoplasmic reticulum resident protein 44	ALADYIR	F2	2	131	137
ESTD_HUMAN	P10768	ESD	S-formylglutathione hydrolase	AYDATHLVK	F2	2	201	209
EVL_HUMAN	Q9UI08	EVL	Ena/VASP-like protein	QEILEEVVR	F1	2	385	393
EXT2_HUMAN	Q93063	EXT2	Exostosin-2	FASVFGTMPLK	F4	2	680	690
EXT2_HUMAN	Q93063	EXT2	Exostosin-2	YFNYLYTYK	F4	2	603	611
EXTL2_HUMAN	Q9UBQ6	EXTL2	Exostosin-like 2	TSGIFVKPVNMDNLEK	F2	3	259	274
EZRI_HUMAN	P15311	EZR	Ezrin	GTDLWLGVDALGLNIYEK	F3	2	213	230
EZRI_HUMAN	P15311	EZR	Ezrin	IALLEEAR	F2	2	428	435
EZRI_HUMAN	P15311	EZR	Ezrin	KGTDLWLGVDALGLNIYEK	F3	3	212	230
F13A_HUMAN	P00488	F13A1	Coagulation factor XIII A chain	EEYVLNDIGVIFYGEVNDIK	F2	2	203	222
F13A_HUMAN	P00488	F13A1	Coagulation factor XIII A chain	KETFDVTLEPLSFK	F2	3	571	584
F13B_HUMAN	P05160	F13B	Coagulation factor XIII B chain	WSSPPVCLEPCTVNVDYMNR	F3	2	444	463
F16P1_HUMAN	P09467	FBP1	Fructose-1,6-bisphosphatase 1	LDVLSNDLVMNMLK	F4	2	74	87
FA11_HUMAN	P03951	F11	Coagulation factor XI	DSVTETLPR	F1	2	80	88
FA11_HUMAN	P03951	F11	Coagulation factor XI	HNEVWHLVGITSWGEGCAQR	F3	4	583	602
FA12_HUMAN	P00748	F12	Coagulation factor XII	LHEAFSPVSYQHDLALLR	F3	4	449	466
FA12_HUMAN	P00748	F12	Coagulation factor XII	VVGGLVALR	F3	2	373	381
FA5_HUMAN	P12259	F5	Coagulation factor V	ADKPLSIHPQGIR	F2	3	106	118
FA5_HUMAN	P12259	F5	Coagulation factor V	DIASGLIGLLLICK	F4	2	514	527
FA5_HUMAN	P12259	F5	Coagulation factor V	EFNPLVIVGLSK	F3	2	1506	1517
FA5_HUMAN	P12259	F5	Coagulation factor V	GEYEEHLGILGPIIR	F2	3	1635	1649
FA5_HUMAN	P12259	F5	Coagulation factor V	LAAEFASKPWIQVDMQK	F3	3	1953	1969
FA5_HUMAN	P12259	F5	Coagulation factor V	LSEGASYLDHTFPAEK	F2	3	122	137
FA5_HUMAN	P12259	F5	Coagulation factor V	QHQLGVWPLLPGSFK	F4	3	1856	1870
FA5_HUMAN	P12259	F5	Coagulation factor V	QWLEIDLLK	F3	2	2121	2129
FA5_HUMAN	P12259	F5	Coagulation factor V	WIISSLTPK	F3	2	306	314
FA7_HUMAN	P08709	F7	Coagulation factor VII	FSLVSGWGQLLDR	F4	2	338	350
FAM3C_HUMAN	Q92520	FAM3C	Protein FAM3C	MDASLGNLFAR	F3	2	31	41
FAT1_HUMAN	Q14517	FAT1	Protocadherin Fat 1	YSLLDHGEGNFDVDK	F3	2	964	978
FBLN1_HUMAN	P23142	FBLN1	Fibulin-1	CCHCCLLGR	F2	3	109	117
FBLN1_HUMAN	P23142	FBLN1	Fibulin-1	CLAFECPENYRR	F2	2	551	562
FBLN1_HUMAN	P23142	FBLN1	Fibulin-1	CLAFECPENYRR	F2	3	551	562
FBLN1_HUMAN	P23142	FBLN1	Fibulin-1	DCSLPYATESK	F2	2	49	59
FBLN1_HUMAN	P23142	FBLN1	Fibulin-1	DIDECESGIHNCLPDFICQNTLGSFR	F3	3	262	287
FBLN1_HUMAN	P23142	FBLN1	Fibulin-1	DTGDEVVCSCFVGYQLLSDGVSCEDVNECITGSHSCR	F2	3	192	228
FBLN1_HUMAN	P23142	FBLN1	Fibulin-1	EFTRPEEIIFLR	F2	3	608	619
FBLN1_HUMAN	P23142	FBLN1	Fibulin-1	GYQLSDVDGVTCEDIDECALPTGGHICSYR	F3	3	468	497
FBLN1_HUMAN	P23142	FBLN1	Fibulin-1	MVQEQCCHSQLEELHCATGISLANEQDR	F2	3	63	90
FBLN1_HUMAN	P23142	FBLN1	Fibulin-1	MVQEQCCHSQLEELHCATGISLANEQDR	F2	4	63	90
FBLN1_HUMAN	P23142	FBLN1	Fibulin-1	MVQEQCCHSQLEELHCATGISLANEQDR	F3	4	63	90
FBLN1_HUMAN	P23142	FBLN1	Fibulin-1	RCCHCCLLGR	F2	3	108	117
FBLN1_HUMAN	P23142	FBLN1	Fibulin-1	RGYQLSDVDGVTCEDIDECALPTGGHICSYR	F2	4	467	497
FBLN1_HUMAN	P23142	FBLN1	Fibulin-1	SCRPNDVTCVFDPVHTISHTVISLPTFR	F4	4	580	607
FBLN1_HUMAN	P23142	FBLN1	Fibulin-1	SQETGDLDVGGLQETDKIIEVEEEQEDPYLNDR	F2	3	147	179
FBLN2_HUMAN	P98095	FBLN2	Fibulin-2	RLNAYTGVVYLQR	F3	3	1134	1146
FBLN3_HUMAN	Q12805	EFEMP1	EGF-containing fibulin-like extracellular matrix protein 1	ADQVCINLR	F2	2	186	194
FBLN3_HUMAN	Q12805	EFEMP1	EGF-containing fibulin-like extracellular matrix protein 1	EHIVDLEMLTVSSIGTFR	F3	3	460	477
FBLN3_HUMAN	Q12805	EFEMP1	EGF-containing fibulin-like extracellular matrix protein 1	EHIVDLEMLTVSSIGTFR	F4	3	460	477
FBLN3_HUMAN	Q12805	EFEMP1	EGF-containing fibulin-like extracellular matrix protein 1	ELPQSIVYK	F2	2	388	396
FBN1_HUMAN	P35555	FBN1	Fibrillin-1	ILELLPALTTLTNHNR	F4	3	2777	2792
FBN1_HUMAN	P35555	FBN1	Fibrillin-1	NGLCVNTR	F2	2	923	930
FBN1_HUMAN	P35555	FBN1	Fibrillin-1	YLIESGNEDGFFK	F2	2	2793	2805
FCG3A_HUMAN	P08637	FCGR3A	Low affinity immunoglobulin gamma Fc region receptor III-A	AVVFLEPQWYR	F3	2	26	36
FCG3A_HUMAN	P08637	FCGR3A	Low affinity immunoglobulin gamma Fc region receptor III-A	WVFKEEDPIHLR	F2	3	116	127
FCGBP_HUMAN	Q9Y6R7	FCGBP	IgGFc-binding protein	AISGLTIDGHAVGAK	F2	3	366	380
FCGBP_HUMAN	Q9Y6R7	FCGBP	IgGFc-binding protein	ASQHGSDVVIETDFGLR	F2	3	1349	1365
FCGBP_HUMAN	Q9Y6R7	FCGBP	IgGFc-binding protein	ASQHGSDVVIETDFGLR	F3	2	1349	1365
FCGBP_HUMAN	Q9Y6R7	FCGBP	IgGFc-binding protein	ASQHGSDVVIETDFGLR	F3	3	1349	1365
FCGBP_HUMAN	Q9Y6R7	FCGBP	IgGFc-binding protein	CLLPGQSGPLCDALATYAAACQAAGATVHPWR	F4	3	1096	1127
FCGBP_HUMAN	Q9Y6R7	FCGBP	IgGFc-binding protein	CPGLQNTIPWYR	F3	2	5265	5276
FCGBP_HUMAN	Q9Y6R7	FCGBP	IgGFc-binding protein	EEFCGLLSSPTGPLSSCHK	F2	2	1458	1476
FCGBP_HUMAN	Q9Y6R7	FCGBP	IgGFc-binding protein	EEFCGLLSSPTGPLSSCHK	F2	3	1458	1476
FCGBP_HUMAN	Q9Y6R7	FCGBP	IgGFc-binding protein	EEFCGLLSSPTGPLSSCHK	F3	3	1458	1476
FCGBP_HUMAN	Q9Y6R7	FCGBP	IgGFc-binding protein	EGCVCDAGFVLSGDTCVPVGQCGCLHDDR	F2	3	2369	2397
FCGBP_HUMAN	Q9Y6R7	FCGBP	IgGFc-binding protein	EGCVCDAGFVLSGDTCVPVGQCGCLHDGR	F2	3	4771	4799
FCGBP_HUMAN	Q9Y6R7	FCGBP	IgGFc-binding protein	EYPGQVLVDDVLQYLPFQAADGQVQVFR	F3	3	937	964
FCGBP_HUMAN	Q9Y6R7	FCGBP	IgGFc-binding protein	FAVLQENVAWGNGR	F3	2	1291	1304
FCGBP_HUMAN	Q9Y6R7	FCGBP	IgGFc-binding protein	FDFMGTCTYLLVGSCGQNAALPAFR	F4	3	880	904
FCGBP_HUMAN	Q9Y6R7	FCGBP	IgGFc-binding protein	FDFMGTCVYVLAQTCGTRPGLHR	F4	4	1268	1290
FCGBP_HUMAN	Q9Y6R7	FCGBP	IgGFc-binding protein	FDFQGTCNYVLATTGCPGVSTQGLTPFTVTTK	F4	3	1689	1720
FCGBP_HUMAN	Q9Y6R7	FCGBP	IgGFc-binding protein	FLLSQGVCIPVQDCGCTHNGR	F3	3	5161	5181
FCGBP_HUMAN	Q9Y6R7	FCGBP	IgGFc-binding protein	FQDQVCGLCGNYNGDPADDFLTPDGALAPDAVEFASSWK	F3	3	603	641
FCGBP_HUMAN	Q9Y6R7	FCGBP	IgGFc-binding protein	GATTSPGVYELSSR	F2	2	5251	5264
FCGBP_HUMAN	Q9Y6R7	FCGBP	IgGFc-binding protein	GCGEGCGPQGCPVCLAEETAPYESNEACGQLR	F2	3	5023	5054
FCGBP_HUMAN	Q9Y6R7	FCGBP	IgGFc-binding protein	GCVLDVCMGGGDRDILCK	F2	3	1904	1921
FCGBP_HUMAN	Q9Y6R7	FCGBP	IgGFc-binding protein	GGGQAANALAFGNSWQEETRPGCGATEPGDCPK	F2	3	1018	1050
FCGBP_HUMAN	Q9Y6R7	FCGBP	IgGFc-binding protein	GVWVNGLR	F3	2	5310	5317
FCGBP_HUMAN	Q9Y6R7	FCGBP	IgGFc-binding protein	HTTCNHVVEQLLPTSAWGTHYVVPTLASQSR	F3	4	232	262
FCGBP_HUMAN	Q9Y6R7	FCGBP	IgGFc-binding protein	LASVSVSR	F2	2	5325	5332
FCGBP_HUMAN	Q9Y6R7	FCGBP	IgGFc-binding protein	LCGACGNFDGDQTNDWHDSQEKPAMEK	F2	3	5368	5394
FCGBP_HUMAN	Q9Y6R7	FCGBP	IgGFc-binding protein	LCGACGNFDGDQTNDWHDSQEKPAMEK	F2	4	5368	5394
FCGBP_HUMAN	Q9Y6R7	FCGBP	IgGFc-binding protein	LCGMLTK	F2	2	673	679
FCGBP_HUMAN	Q9Y6R7	FCGBP	IgGFc-binding protein	LCGMLTK	F3	2	673	679
FCGBP_HUMAN	Q9Y6R7	FCGBP	IgGFc-binding protein	LDDGDYLCEDGCQNNCPACTPGQAQHYEGDR	F2	3	642	672
FCGBP_HUMAN	Q9Y6R7	FCGBP	IgGFc-binding protein	LDDGDYLCEDGCQNNCPACTPGQAQHYEGDRLCGMLTK	F2	4	642	679
FCGBP_HUMAN	Q9Y6R7	FCGBP	IgGFc-binding protein	LDGPFAVCHDTLDPRPFLEQCVYDLCVVGGER	F3	4	680	711
FCGBP_HUMAN	Q9Y6R7	FCGBP	IgGFc-binding protein	LDPQGAVR	F2	2	1082	1089
FCGBP_HUMAN	Q9Y6R7	FCGBP	IgGFc-binding protein	LDSLVAQQLQSK	F2	2	1051	1062
FCGBP_HUMAN	Q9Y6R7	FCGBP	IgGFc-binding protein	LDSLVAQQLQSK	F3	2	1051	1062
FCGBP_HUMAN	Q9Y6R7	FCGBP	IgGFc-binding protein	LDSLVAQQLQSK	F4	2	1051	1062
FCGBP_HUMAN	Q9Y6R7	FCGBP	IgGFc-binding protein	LEQYEGPGFCGPLAPGTGGPFTTCHAHVPPESFFK	F3	4	1869	1903
FCGBP_HUMAN	Q9Y6R7	FCGBP	IgGFc-binding protein	LLFDGDAHLLMSIPSPFR	F4	2	4962	4979
FCGBP_HUMAN	Q9Y6R7	FCGBP	IgGFc-binding protein	LLFDGDAHLLMSIPSPFR	F4	3	4962	4979
FCGBP_HUMAN	Q9Y6R7	FCGBP	IgGFc-binding protein	LLISSLSESPASVSILSQADNTSK	F3	3	55	78
FCGBP_HUMAN	Q9Y6R7	FCGBP	IgGFc-binding protein	LLISSLSESPASVSILSQADNTSKK	F3	3	55	79
FCGBP_HUMAN	Q9Y6R7	FCGBP	IgGFc-binding protein	LLVTVAGQVVSLAQGQQVTVDGEAVALPVAVGR	F4	3	4910	4942
FCGBP_HUMAN	Q9Y6R7	FCGBP	IgGFc-binding protein	LPVSLSEGR	F2	2	559	567
FCGBP_HUMAN	Q9Y6R7	FCGBP	IgGFc-binding protein	LPVVLANGQIR	F3	2	1338	1348
FCGBP_HUMAN	Q9Y6R7	FCGBP	IgGFc-binding protein	LPVVLANGQIR	F4	2	1338	1348
FCGBP_HUMAN	Q9Y6R7	FCGBP	IgGFc-binding protein	LRVPAAYAASLCGLCGNYNQDPADDLK	F3	3	4599	4625
FCGBP_HUMAN	Q9Y6R7	FCGBP	IgGFc-binding protein	LRVPAAYAASLCGLCGNYNQDPADDLK	F4	3	4599	4625
FCGBP_HUMAN	Q9Y6R7	FCGBP	IgGFc-binding protein	LRVPAAYAGSLCGLCGNYNQDPADDLK	F3	3	2197	2223
FCGBP_HUMAN	Q9Y6R7	FCGBP	IgGFc-binding protein	LRVPAAYAGSLCGLCGNYNQDPADDLK	F4	3	2197	2223
FCGBP_HUMAN	Q9Y6R7	FCGBP	IgGFc-binding protein	LTYNHGGITGSR	F2	3	276	287
FCGBP_HUMAN	Q9Y6R7	FCGBP	IgGFc-binding protein	NPQGPFATCQAVLSPSEYFR	F3	2	5055	5074
FCGBP_HUMAN	Q9Y6R7	FCGBP	IgGFc-binding protein	NTGREEFLTAFLQNYQLAYSK	F4	3	30	50
FCGBP_HUMAN	Q9Y6R7	FCGBP	IgGFc-binding protein	REYPGQVLVDDVLQYLPFQAADGQVQVFR	F4	3	936	964
FCGBP_HUMAN	Q9Y6R7	FCGBP	IgGFc-binding protein	RFDFMGTCTYLLVGSCGQNAALPAFR	F4	3	879	904
FCGBP_HUMAN	Q9Y6R7	FCGBP	IgGFc-binding protein	RFDFMGTCVYVLAQTCGTRPGLHR	F4	4	1267	1290
FCGBP_HUMAN	Q9Y6R7	FCGBP	IgGFc-binding protein	RPDFCPFQCPAHSHYELCGDSCPGSCPSLSAPEGCESACR	F2	4	2329	2368
FCGBP_HUMAN	Q9Y6R7	FCGBP	IgGFc-binding protein	RPDFCPLQCPAHSHYELCGDSCPVSCPSLSAPEGCESACR	F2	4	4731	4770
FCGBP_HUMAN	Q9Y6R7	FCGBP	IgGFc-binding protein	RVSYVGLVTVR	F3	2	524	534
FCGBP_HUMAN	Q9Y6R7	FCGBP	IgGFc-binding protein	RVSYVGLVTVR	F3	3	524	534
FCGBP_HUMAN	Q9Y6R7	FCGBP	IgGFc-binding protein	RVSYVGLVTVR	F4	2	524	534
FCGBP_HUMAN	Q9Y6R7	FCGBP	IgGFc-binding protein	SLAAYTAACQAAGVAVKPWR	F3	3	5093	5112
FCGBP_HUMAN	Q9Y6R7	FCGBP	IgGFc-binding protein	SLAAYTAACQAAGVAVKPWR	F4	3	5093	5112
FCGBP_HUMAN	Q9Y6R7	FCGBP	IgGFc-binding protein	SPANCPLSCPANSR	F2	2	737	750
FCGBP_HUMAN	Q9Y6R7	FCGBP	IgGFc-binding protein	SRLPVSLSEGR	F2	2	557	567
FCGBP_HUMAN	Q9Y6R7	FCGBP	IgGFc-binding protein	SRLPVSLSEGR	F2	3	557	567
FCGBP_HUMAN	Q9Y6R7	FCGBP	IgGFc-binding protein	SVPGCEGVALVVAQTK	F2	2	350	365
FCGBP_HUMAN	Q9Y6R7	FCGBP	IgGFc-binding protein	SVPGCEGVALVVAQTK	F2	3	350	365
FCGBP_HUMAN	Q9Y6R7	FCGBP	IgGFc-binding protein	TCQGSCAALSGLTGCTTR	F2	2	5133	5150
FCGBP_HUMAN	Q9Y6R7	FCGBP	IgGFc-binding protein	TDSFCPLHCPAHSHYSICTR	F2	3	5113	5132
FCGBP_HUMAN	Q9Y6R7	FCGBP	IgGFc-binding protein	TEAVGQVHIFFQDGMVTLTPNK	F3	3	5288	5309
FCGBP_HUMAN	Q9Y6R7	FCGBP	IgGFc-binding protein	TPDGSLLVR	F2	2	5333	5341
FCGBP_HUMAN	Q9Y6R7	FCGBP	IgGFc-binding protein	VAYDLVYYVR	F3	2	1366	1375
FCGBP_HUMAN	Q9Y6R7	FCGBP	IgGFc-binding protein	VAYDLVYYVR	F4	2	1366	1375
FCGBP_HUMAN	Q9Y6R7	FCGBP	IgGFc-binding protein	VDVTLPSSYHGAVCGLCGNMDR	F2	2	1799	1820
FCGBP_HUMAN	Q9Y6R7	FCGBP	IgGFc-binding protein	VDVTLPSSYHGAVCGLCGNMDR	F2	3	1799	1820
FCGBP_HUMAN	Q9Y6R7	FCGBP	IgGFc-binding protein	VDVTLPSSYHGAVCGLCGNMDR	F3	3	1799	1820
FCGBP_HUMAN	Q9Y6R7	FCGBP	IgGFc-binding protein	VNGVLTALPVSVADGR	F3	2	1756	1771
FCGBP_HUMAN	Q9Y6R7	FCGBP	IgGFc-binding protein	VPAAYAASLCGLCGNYNQDPADDLK	F2	3	4601	4625
FCGBP_HUMAN	Q9Y6R7	FCGBP	IgGFc-binding protein	VPAAYAGSLCGLCGNYNQDPADDLK	F2	3	2199	2223
FCGBP_HUMAN	Q9Y6R7	FCGBP	IgGFc-binding protein	VPSSYAEALCGLCGNFNGDPADDLALR	F2	3	991	1017
FCGBP_HUMAN	Q9Y6R7	FCGBP	IgGFc-binding protein	VSYVGLVTVR	F3	2	525	534
FCGBP_HUMAN	Q9Y6R7	FCGBP	IgGFc-binding protein	VTASSPVAVLSGHSCAQK	F2	2	214	231
FCGBP_HUMAN	Q9Y6R7	FCGBP	IgGFc-binding protein	VTLQPYNVAQLQSSVDLSGSK	F3	2	193	213
FCGBP_HUMAN	Q9Y6R7	FCGBP	IgGFc-binding protein	VTLQPYNVAQLQSSVDLSGSK	F4	2	193	213
FCGBP_HUMAN	Q9Y6R7	FCGBP	IgGFc-binding protein	VTVNGVDMKLPVVLANGQIR	F3	3	1329	1348
FCGBP_HUMAN	Q9Y6R7	FCGBP	IgGFc-binding protein	VTVPGNYYQLMCGLCGNYNGDPK	F3	2	2577	2599
FCGBP_HUMAN	Q9Y6R7	FCGBP	IgGFc-binding protein	VVVCQEHSCKPGQVCQPSGGILSCVTK	F2	3	4018	4044
FCGBP_HUMAN	Q9Y6R7	FCGBP	IgGFc-binding protein	VVVCQEHSCKPGQVCQPSGGILSCVTK	F2	4	4018	4044
FCGBP_HUMAN	Q9Y6R7	FCGBP	IgGFc-binding protein	VYDLHGSCSYVLAQVCHPKPGDEDFSIVLEK	F3	3	4871	4901
FCGBP_HUMAN	Q9Y6R7	FCGBP	IgGFc-binding protein	VYDLHGSCSYVLAQVCHPKPGDEDFSIVLEK	F3	4	4871	4901
FCGBP_HUMAN	Q9Y6R7	FCGBP	IgGFc-binding protein	YDLAFVVASQATK	F3	2	263	275
FCGBP_HUMAN	Q9Y6R7	FCGBP	IgGFc-binding protein	YYPLGEVFYPGPECER	F2	2	4800	4815
FCGBP_HUMAN	Q9Y6R7	FCGBP	IgGFc-binding protein	YYPLGQTFYPGPGCDSLCR	F3	2	2398	2416
FCGBP_HUMAN	Q9Y6R7	FCGBP	IgGFc-binding protein	YYPLGQTFYPGPGCDSLCR	F3	3	2398	2416
FCN1_HUMAN	O00602	FCN1	Ficolin-1	VDLVDFEGNHQFAK	F2	2	206	219
FCN2_HUMAN	Q15485	FCN2	Ficolin-2	LGEFWLGNDNIHALTAQGTSELR	F3	3	170	192
FETUA_HUMAN	P02765	AHSG	Alpha-2-HS-glycoprotein	AALAAFNAQNNGSNFQLEEISR	F1	2	166	187
FETUA_HUMAN	P02765	AHSG	Alpha-2-HS-glycoprotein	AALAAFNAQNNGSNFQLEEISR	F1	3	166	187
FETUA_HUMAN	P02765	AHSG	Alpha-2-HS-glycoprotein	AQLVPLPPSTYVEFTVSGTDCVAK	F3	3	188	211
FETUA_HUMAN	P02765	AHSG	Alpha-2-HS-glycoprotein	EHAVEGDCDFQLLK	F2	2	107	120
FETUA_HUMAN	P02765	AHSG	Alpha-2-HS-glycoprotein	EHAVEGDCDFQLLK	F2	3	107	120
FETUA_HUMAN	P02765	AHSG	Alpha-2-HS-glycoprotein	HTFMGVVSLGSPSGEVSHPR	F2	3	318	337
FETUA_HUMAN	P02765	AHSG	Alpha-2-HS-glycoprotein	HTFMGVVSLGSPSGEVSHPR	F2	4	318	337
FETUA_HUMAN	P02765	AHSG	Alpha-2-HS-glycoprotein	HTFMGVVSLGSPSGEVSHPR	F3	3	318	337
FETUA_HUMAN	P02765	AHSG	Alpha-2-HS-glycoprotein	HTFMGVVSLGSPSGEVSHPR	F3	4	318	337
FETUA_HUMAN	P02765	AHSG	Alpha-2-HS-glycoprotein	HTFMGVVSLGSPSGEVSHPR	F4	3	318	337
FETUA_HUMAN	P02765	AHSG	Alpha-2-HS-glycoprotein	HTLNQIDEVK	F1	2	58	67
FETUA_HUMAN	P02765	AHSG	Alpha-2-HS-glycoprotein	HTLNQIDEVK	F2	2	58	67
FETUA_HUMAN	P02765	AHSG	Alpha-2-HS-glycoprotein	VWPQQPSGELFEIEIDTLETTCHVLDPTPVAR	F3	3	68	99
FETUB_HUMAN	Q9UGM5	FETUB	Fetuin-B	SQASSCSLQSSDSVPVGLCK	F2	2	219	238
FGFR2_HUMAN	P21802	FGFR2	Fibroblast growth factor receptor 2	TVLIGEYLQIK	F3	2	85	95
FGL2_HUMAN	Q14314	FGL2	Fibroleukin	ELESEVNK	F1	2	132	139
FGR_HUMAN	P09769	FGR	Tyrosine-protein kinase Fgr	TLKPGTMSPKAFLEEAQVMK	F3	2	292	311
FHR1_HUMAN	Q03591	CFHR1	Complement factor H-related protein 1	CLHPCVISR	F2	2	262	270
FHR1_HUMAN	Q03591	CFHR1	Complement factor H-related protein 1	INHGILYDEEK	F2	2	28	38
FHR1_HUMAN	Q03591	CFHR1	Complement factor H-related protein 1	LQNNENNISCVER	F1	2	120	132
FIBA_HUMAN	P02671	FGA	Fibrinogen alpha chain	MELERPGGNEITR	F2	3	259	271
FIBA_HUMAN	P02671	FGA	Fibrinogen alpha chain	VQHIQLLQK	F2	2	149	157
FIBB_HUMAN	P02675	FGB	Fibrinogen beta chain	DNENVVNEYSSELEKHQLYIDETVNSNIPTNLR	F2	4	164	196
FIBB_HUMAN	P02675	FGB	Fibrinogen beta chain	GGETSEMYLIQPDSSVKPYR	F3	3	248	267
FIBB_HUMAN	P02675	FGB	Fibrinogen beta chain	QVKDNENVVNEYSSELEK	F1	3	161	178
FIBB_HUMAN	P02675	FGB	Fibrinogen beta chain	SILENLR	F2	2	200	206
FIBG_HUMAN	P02679	FGG	Fibrinogen gamma chain	QSGLYFIKPLK	F3	2	189	199
FIBG_HUMAN	P02679	FGG	Fibrinogen gamma chain	YEASILTHDSSIR	F3	2	122	134
FIBG_HUMAN	P02679	FGG	Fibrinogen gamma chain	YEASILTHDSSIR	F3	3	122	134
FIBG_HUMAN	P02679	FGG	Fibrinogen gamma chain	YEASILTHDSSIR	F4	3	122	134
FIBG_HUMAN	P02679	FGG	Fibrinogen gamma chain	YLQEIYNSNNQK	F2	2	135	146
FINC_HUMAN	P02751	FN1	Fibronectin	AAVYQPQPHPQPPPYGHCVTDSGVVYSVGMQWLK	F3	3	291	324
FINC_HUMAN	P02751	FN1	Fibronectin	AAVYQPQPHPQPPPYGHCVTDSGVVYSVGMQWLK	F3	4	291	324
FINC_HUMAN	P02751	FN1	Fibronectin	DLQFVEVTDVK	F2	2	912	922
FINC_HUMAN	P02751	FN1	Fibronectin	DTLTSRPAQGVVTTLENVSPPRR	F2	3	1888	1910
FINC_HUMAN	P02751	FN1	Fibronectin	EATIPGHLNSYTIK	F2	3	656	669
FINC_HUMAN	P02751	FN1	Fibronectin	EESPLLIGQQSTVSDVPR	F2	2	1526	1543
FINC_HUMAN	P02751	FN1	Fibronectin	EYLGAICSCTCFGGQR	F2	2	2402	2417
FINC_HUMAN	P02751	FN1	Fibronectin	FLATTPNSLLVSWQPPR	F4	2	2002	2018
FINC_HUMAN	P02751	FN1	Fibronectin	FLATTPNSLLVSWQPPR	F4	3	2002	2018
FINC_HUMAN	P02751	FN1	Fibronectin	FTQVTPTSLSAQWTPPNVQLTGYR	F4	3	1821	1844
FINC_HUMAN	P02751	FN1	Fibronectin	GEWTCIAYSQLR	F2	2	504	515
FINC_HUMAN	P02751	FN1	Fibronectin	GEWTCIAYSQLR	F3	2	504	515
FINC_HUMAN	P02751	FN1	Fibronectin	GLAFTDVDVDSIK	F2	2	1728	1740
FINC_HUMAN	P02751	FN1	Fibronectin	GLKPGVVYEGQLISIQQYGHQEVTR	F3	4	670	694
FINC_HUMAN	P02751	FN1	Fibronectin	IYLYTLNDNAR	F3	2	1972	1982
FINC_HUMAN	P02751	FN1	Fibronectin	IYLYTLNDNAR	F4	2	1972	1982
FINC_HUMAN	P02751	FN1	Fibronectin	KTDELPQLVTLPHPNLHGPEILDVPSTVQK	F3	4	2081	2110
FINC_HUMAN	P02751	FN1	Fibronectin	LGVRPSQGGEAPR	F2	2	1117	1129
FINC_HUMAN	P02751	FN1	Fibronectin	LGVRPSQGGEAPR	F2	3	1117	1129
FINC_HUMAN	P02751	FN1	Fibronectin	LLCQCLGFGSGHFR	F3	3	2322	2335
FINC_HUMAN	P02751	FN1	Fibronectin	LLCQCLGFGSGHFR	F4	3	2322	2335
FINC_HUMAN	P02751	FN1	Fibronectin	NLQPASEYTVSLVAIK	F2	2	1055	1070
FINC_HUMAN	P02751	FN1	Fibronectin	NTFAEVTGLSPGVTYYFK	F3	2	959	976
FINC_HUMAN	P02751	FN1	Fibronectin	NTFAEVTGLSPGVTYYFK	F4	2	959	976
FINC_HUMAN	P02751	FN1	Fibronectin	NTFAEVTGLSPGVTYYFKVFAVSHGR	F4	3	959	984
FINC_HUMAN	P02751	FN1	Fibronectin	QDGHLWCSTTSNYEQDQK	F2	2	380	397
FINC_HUMAN	P02751	FN1	Fibronectin	QDGHLWCSTTSNYEQDQK	F2	3	380	397
FINC_HUMAN	P02751	FN1	Fibronectin	SSPVVIDASTAIDAPSNLR	F2	2	1983	2001
FINC_HUMAN	P02751	FN1	Fibronectin	STATISGLKPGVDYTITVYAVTGR	F3	3	1592	1615
FINC_HUMAN	P02751	FN1	Fibronectin	TAGPDQTEMTIEGLQPTVEYVVSVYAQNPSGESQPLVQTAVTNIDRPK	F3	4	1680	1727
FINC_HUMAN	P02751	FN1	Fibronectin	TDELPQLVTLPHPNLHGPEILDVPSTVQK	F3	3	2082	2110
FINC_HUMAN	P02751	FN1	Fibronectin	TDELPQLVTLPHPNLHGPEILDVPSTVQK	F3	4	2082	2110
FINC_HUMAN	P02751	FN1	Fibronectin	TGLDSPTGIDFSDITANSFTVHWIAPR	F4	3	1447	1473
FINC_HUMAN	P02751	FN1	Fibronectin	TNTNVNCPIECFMPLDVQADR	F2	3	2452	2472
FINC_HUMAN	P02751	FN1	Fibronectin	TYLGNALVCTCYGGSR	F3	2	68	83
FINC_HUMAN	P02751	FN1	Fibronectin	TYLGNALVCTCYGGSR	F4	2	68	83
FINC_HUMAN	P02751	FN1	Fibronectin	VDVIPVNLPGEHGQR	F2	2	939	953
FINC_HUMAN	P02751	FN1	Fibronectin	VDVIPVNLPGEHGQR	F2	3	939	953
FINC_HUMAN	P02751	FN1	Fibronectin	VEYELSEEGDEPQYLDLPSTATSVNIPDLLPGRK	F2	3	752	785
FINC_HUMAN	P02751	FN1	Fibronectin	VPGTSTSATLTGLTR	F2	2	2241	2255
FINC_HUMAN	P02751	FN1	Fibronectin	VPGTSTSATLTGLTR	F3	2	2241	2255
FINC_HUMAN	P02751	FN1	Fibronectin	VTWAPPPSIDLTNFLVR	F4	2	1376	1392
FINC_HUMAN	P02751	FN1	Fibronectin	VVTPLSPPTNLHLEANPDTGVLTVSWER	F3	3	1170	1197
FINC_HUMAN	P02751	FN1	Fibronectin	VVTPLSPPTNLHLEANPDTGVLTVSWER	F4	3	1170	1197
FINC_HUMAN	P02751	FN1	Fibronectin	WLPSSSPVTGYR	F3	2	1653	1664
FINC_HUMAN	P02751	FN1	Fibronectin	YEVSVYALK	F2	2	1879	1887
FKB15_HUMAN	Q5T1M5	FKBP15	FK506-binding protein 15	LSELQETSEQAQSK	F1	2	694	707
FLII_HUMAN	Q13045	FLII	Protein flightless-1 homolog	VGLGLGYLELPQINYK	F3	2	731	746
FLNA_HUMAN	P21333	FLNA	Filamin-A	AWGPGLEGGVVGK	F4	2	581	593
FLNA_HUMAN	P21333	FLNA	Filamin-A	DKGEYTLVVK	F4	2	2622	2631
FLNA_HUMAN	P21333	FLNA	Filamin-A	EGPYSISVLYGDEEVPR	F2	2	1516	1532
FLNA_HUMAN	P21333	FLNA	Filamin-A	LDVQFSGLTK	F2	2	907	916
FLNA_HUMAN	P21333	FLNA	Filamin-A	LDVQFSGLTK	F4	2	907	916
FLNA_HUMAN	P21333	FLNA	Filamin-A	LLGWIQNK	F3	2	172	179
FLNA_HUMAN	P21333	FLNA	Filamin-A	LPQLPITNFSR	F3	2	180	190
FLNA_HUMAN	P21333	FLNA	Filamin-A	VANPSGNLTETYVQDR	F3	2	1297	1312
FLNA_HUMAN	P21333	FLNA	Filamin-A	VEYTPYEEGLHSVDVTYDGSPVPSSPFQVPVTEGCDPSR	F2	3	1319	1357
FLNA_HUMAN	P21333	FLNA	Filamin-A	VNQPASFAVSLNGAK	F2	2	2347	2361
FLOT1_HUMAN	O75955	FLOT1	Flotillin-1	TEAEIAHIALETLEGHQR	F2	3	92	109
FLOT1_HUMAN	O75955	FLOT1	Flotillin-1	VSAQYLSEIEMAK	F2	2	199	211
FLOT2_HUMAN	Q14254	FLOT2	Flotillin-2	SILGTLTVEQIYQDRDQFAK	F3	3	113	132
FMNL1_HUMAN	O95466	FMNL1	Formin-like protein 1	LQSLDALLEMK	F2	2	861	871
FNTA_HUMAN	P49354	FNTA	Protein farnesyltransferase/geranylgeranyltransferase type-1 subunit alpha	LWDNELQYVDQLLK	F3	2	215	228
FOLR1_HUMAN	P15328	FOLR1	Folate receptor alpha	DVSYLYR	F2	2	77	83
FOLR1_HUMAN	P15328	FOLR1	Folate receptor alpha	LHEQCRPWR	F3	2	53	61
FPR1_HUMAN	P21462	FPR1	fMet-Leu-Phe receptor	LIHALPASLER	F3	2	312	322
FSCN1_HUMAN	Q16658	FSCN1	Fascin	ASAETVDPASLWEY	F2	2	480	493
FSCN1_HUMAN	Q16658	FSCN1	Fascin	LSCFAQTVSPAEK	F2	2	119	131
FSIP2_HUMAN	Q5CZC0	FSIP2	Fibrous sheath-interacting protein 2	IDSLITLAFQSK	F2	2	2269	2280
FSTL1_HUMAN	Q12841	FSTL1	Follistatin-related protein 1	GEPTCLCIEQCKPHK	F2	3	48	62
FSTL1_HUMAN	Q12841	FSTL1	Follistatin-related protein 1	GEPTCLCIEQCKPHK	F2	4	48	62
FSTL1_HUMAN	Q12841	FSTL1	Follistatin-related protein 1	GLCVDALIELSDENADWK	F2	2	195	212
FSTL1_HUMAN	Q12841	FSTL1	Follistatin-related protein 1	IIQWLEAEIIPDGWFSK	F4	2	125	141
FSTL1_HUMAN	Q12841	FSTL1	Follistatin-related protein 1	LSFQEFLK	F3	2	213	220
FSTL1_HUMAN	Q12841	FSTL1	Follistatin-related protein 1	TYLNHCELHR	F2	2	72	81
FSTL1_HUMAN	Q12841	FSTL1	Follistatin-related protein 1	TYLNHCELHR	F2	3	72	81
FSTL1_HUMAN	Q12841	FSTL1	Follistatin-related protein 1	YVQELQK	F2	2	286	292
FUBP2_HUMAN	Q92945	KHSRP	Far upstream element-binding protein 2	IINDLLQSLR	F4	2	385	394
FUCO_HUMAN	P04066	FUCA1	Tissue alpha-L-fucosidase	DLVGELGTALR	F2	2	163	173
FUCO2_HUMAN	Q9BTY2	FUCA2	Plasma alpha-L-fucosidase	EAGISDYLTIEELVK	F2	2	307	321
FUCO2_HUMAN	Q9BTY2	FUCA2	Plasma alpha-L-fucosidase	QLPAWFDQAK	F2	2	45	54
FUCO2_HUMAN	Q9BTY2	FUCA2	Plasma alpha-L-fucosidase	WPTSGQLFLGHPK	F3	3	402	414
FUMH_HUMAN	P07954	FH	Fumarate hydratase, mitochondrial	IYELAAGGTAVGTGLNTR	F3	2	269	286
G3BP1_HUMAN	Q13283	G3BP1	Ras GTPase-activating protein-binding protein 1	FMQTFVLAPEGSVANK	F3	2	108	123
G3P_HUMAN	P04406	GAPDH	Glyceraldehyde-3-phosphate dehydrogenase	VIHDNFGIVEGLMTTVHAITATQK	F4	3	163	186
G3P_HUMAN	P04406	GAPDH	Glyceraldehyde-3-phosphate dehydrogenase	VIISAPSADAPMFVMGVNHEKYDNSLK	F3	4	119	145
G3P_HUMAN	P04406	GAPDH	Glyceraldehyde-3-phosphate dehydrogenase	VVDLMAHMASK	F4	2	324	334
G6PD_HUMAN	P11413	G6PD	Glucose-6-phosphate 1-dehydrogenase	EMVQNLMVLR	F2	2	206	215
G6PD_HUMAN	P11413	G6PD	Glucose-6-phosphate 1-dehydrogenase	LEDFFAR	F2	2	98	104
G6PD_HUMAN	P11413	G6PD	Glucose-6-phosphate 1-dehydrogenase	LNSHMNALHLGSQANR	F2	2	121	136
G6PI_HUMAN	P06744	GPI	Glucose-6-phosphate isomerase	FNHFSLTLNTNHGHILVDYSK	F3	4	37	57
G6PI_HUMAN	P06744	GPI	Glucose-6-phosphate isomerase	NLVTEDVMR	F3	2	58	66
G6PI_HUMAN	P06744	GPI	Glucose-6-phosphate isomerase	NLVTEDVMR	F4	2	58	66
G6PI_HUMAN	P06744	GPI	Glucose-6-phosphate isomerase	TITDVINIGIGGSDLGPLMVTEALKPYSSGGPR	F3	3	148	180
GALM_HUMAN	Q96C23	GALM	Galactose mutarotase	FQLQSDLLR	F2	2	22	30
GALT2_HUMAN	Q10471	GALNT2	Polypeptide N-acetylgalactosaminyltransferase 2	TPMIAGGLFVMDK	F3	2	303	315
GALT2_HUMAN	Q10471	GALNT2	Polypeptide N-acetylgalactosaminyltransferase 2	VWQCGGSLEIIPCSR	F3	2	342	356
GAS6_HUMAN	Q14393	GAS6	Growth arrest-specific protein 6	KGTQACQDLMGNFFCLCK	F1	2	128	145
GBB4_HUMAN	Q9HAV0	GNB4	Guanine nucleotide-binding protein subunit beta-4	ADQELLLYSHDNIICGITSVAFSK	F4	3	257	280
GBP1_HUMAN	P32455	GBP1	Guanylate-binding protein 1	GIQAEEILQTYLK	F3	2	454	466
GCN1_HUMAN	Q92616	GCN1	Stalled ribosome sensor GCN1	LDAGNQLALIEELHK	F5	2	2223	2237
GDIA_HUMAN	P31150	GDI1	Rab GDP dissociation inhibitor alpha	MLLYTEVTR	F2	2	90	98
GDIA_HUMAN	P31150	GDI1	Rab GDP dissociation inhibitor alpha	RFQLLEGPPESMGR	F2	3	55	68
GDIB_HUMAN	P50395	GDI2	Rab GDP dissociation inhibitor beta	FVSISDLLVPK	F3	2	380	390
GDIB_HUMAN	P50395	GDI2	Rab GDP dissociation inhibitor beta	LSAIYGGTYMLNKPIEEIIVQNGK	F4	3	241	264
GDIB_HUMAN	P50395	GDI2	Rab GDP dissociation inhibitor beta	MLLYTEVTR	F2	2	90	98
GDIR2_HUMAN	P52566	ARHGDIB	Rho GDP-dissociation inhibitor 2	APEPHVEEDDDDELDSKLNYKPPPQK	F2	4	5	30
GDIR2_HUMAN	P52566	ARHGDIB	Rho GDP-dissociation inhibitor 2	KTLLGDGPVVTDPK	F2	3	50	63
GELS_HUMAN	P06396	GSN	Gelsolin	AGALNSNDAFVLK	F2	2	585	597
GELS_HUMAN	P06396	GSN	Gelsolin	AGKEPGLQIWR	F2	2	62	72
GELS_HUMAN	P06396	GSN	Gelsolin	AGKEPGLQIWR	F2	3	62	72
GELS_HUMAN	P06396	GSN	Gelsolin	AQPVQVAEGSEPDGFWEALGGK	F3	2	627	648
GELS_HUMAN	P06396	GSN	Gelsolin	EPAHLMSLFGGKPMIIYK	F4	3	531	548
GELS_HUMAN	P06396	GSN	Gelsolin	EPAHLMSLFGGKPMIIYK	F4	4	531	548
GELS_HUMAN	P06396	GSN	Gelsolin	NWRDPDQTDGLGLSYLSSHIANVER	F3	3	395	419
GELS_HUMAN	P06396	GSN	Gelsolin	QTQVSVLPEGGETPLFK	F2	2	374	390
GELS_HUMAN	P06396	GSN	Gelsolin	TPSAAYLWVGTGASEAEK	F2	2	598	615
GELS_HUMAN	P06396	GSN	Gelsolin	TPSAAYLWVGTGASEAEK	F2	3	598	615
GELS_HUMAN	P06396	GSN	Gelsolin	VPFDAATLHTSTAMAAQHGMDDDGTGQK	F2	3	420	447
GFAP_HUMAN	P14136	GFAP	Glial fibrillary acidic protein	IESLEEEIR	F1	2	190	198
GFAP_HUMAN	P14136	GFAP	Glial fibrillary acidic protein	ITIPVQTFSNLQIR	F4	2	377	390
GFAP_HUMAN	P14136	GFAP	Glial fibrillary acidic protein	KIESLEEEIR	F1	2	189	198
GFAP_HUMAN	P14136	GFAP	Glial fibrillary acidic protein	LALDIEIATYR	F4	2	357	367
GGH_HUMAN	Q92820	GGH	Gamma-glutamyl hydrolase	FFNVLTTNTDGK	F3	2	213	224
GLNA_HUMAN	P15104	GLUL	Glutamine synthetase	RPSANCDPFSVTEALIR	F2	3	341	357
GLO2_HUMAN	Q16775	HAGH	Hydroxyacylglutathione hydrolase, mitochondrial	SLAALGAACARR	F2	2	12	23
GLOD4_HUMAN	Q9HC38	GLOD4	Glyoxalase domain-containing protein 4	ELPDLEDLMK	F2	2	225	234
GLOD4_HUMAN	Q9HC38	GLOD4	Glyoxalase domain-containing protein 4	ILTPLVSLDTPGK	F3	2	240	252
GLRX3_HUMAN	O76003	GLRX3	Glutaredoxin-3	LEAEGVPEVSEK	F1	2	68	79
GLYC_HUMAN	P34896	SHMT1	Serine hydroxymethyltransferase, cytosolic	ALSEALTELGYK	F2	2	337	348
GMFG_HUMAN	O60234	GMFG	Glia maturation factor gamma	QMVVLEEEFQNISPEELK	F2	2	41	58
GNA13_HUMAN	Q14344	GNA13	Guanine nucleotide-binding protein subunit alpha-13	FLVECFRNK	F3	2	325	333
GNPTG_HUMAN	Q9UJJ9	GNPTG	N-acetylglucosamine-1-phosphotransferase subunit gamma	TLFEDAGYLK	F2	2	211	220
GNPTG_HUMAN	Q9UJJ9	GNPTG	N-acetylglucosamine-1-phosphotransferase subunit gamma	VVEEPNAFGVNNPFLPQASR	F3	2	29	48
GNS_HUMAN	P15586	GNS	N-acetylglucosamine-6-sulfatase	IQEPNTFPAILR	F2	2	126	137
GNS_HUMAN	P15586	GNS	N-acetylglucosamine-6-sulfatase	TIDPELLGK	F2	2	494	502
GNS_HUMAN	P15586	GNS	N-acetylglucosamine-6-sulfatase	WQTLLSVDDLVEK	F2	2	293	305
GP180_HUMAN	Q86V85	GPR180	Integral membrane protein GPR180	LYLFQAQEWLK	F4	2	71	81
GPC1_HUMAN	P35052	GPC1	Glypican-1	QLHPQLLLPDDYLDCLGK	F3	3	177	194
GPC6_HUMAN	Q9Y625	GPC6	Glypican-6	LEFENLVEETSHFVR	F2	3	81	95
GPX3_HUMAN	P22352	GPX3	Glutathione peroxidase 3	FLVGPDGIPIMR	F2	2	186	197
GPX3_HUMAN	P22352	GPX3	Glutathione peroxidase 3	FLVGPDGIPIMR	F4	2	186	197
GPX3_HUMAN	P22352	GPX3	Glutathione peroxidase 3	FYTFLK	F3	2	148	153
GPX3_HUMAN	P22352	GPX3	Glutathione peroxidase 3	YVRPGGGFVPNFQLFEK	F4	3	121	137
GRAN_HUMAN	P28676	GCA	Grancalcin	QAIGLMGYR	F2	2	146	154
GSDMD_HUMAN	P57764	GSDMD	Gasdermin-D	DILEPDAAEPDVQR	F1	2	63	76
GSH1_HUMAN	P48506	GCLC	Glutamate--cysteine ligase catalytic subunit	LDFLIPLSK	F3	2	457	465
GSLG1_HUMAN	Q92896	GLG1	Golgi apparatus protein 1	VAELSSDDFHLDRHLYFACR	F3	2	298	317
GSTO1_HUMAN	P78417	GSTO1	Glutathione S-transferase omega-1	KLLPDDPYEK	F2	2	101	110
GSTO1_HUMAN	P78417	GSTO1	Glutathione S-transferase omega-1	LLPDDPYEK	F2	2	102	110
GT251_HUMAN	Q8NBJ5	COLGALT1	Procollagen galactosyltransferase 1	ALQAQEIECR	F1	2	361	370
GUAD_HUMAN	Q9Y2T3	GDA	Guanine deaminase	FSLSCSETLMGELGNIAK	F3	2	214	231
H15_HUMAN	P16401	H1-5	Histone H1.5	ATGPPVSELITK	F4	2	38	49
H15_HUMAN	P16401	H1-5	Histone H1.5	KATGPPVSELITK	F2	2	37	49
H15_HUMAN	P16401	H1-5	Histone H1.5	NGLSLAALK	F2	2	58	66
H15_HUMAN	P16401	H1-5	Histone H1.5	NGLSLAALKK	F2	2	58	67
H2A1A_HUMAN	Q96QV6	H2AC1	Histone H2A type 1-A	GNYAERIGAGAPVYLAAVLEYLTAEILELAGNASR	F3	3	38	72
H2AY_HUMAN	O75367	MACROH2A1	Core histone macro-H2A.1	NGPLEVAGAAVSAGHGLPAK	F2	2	249	268
H4_HUMAN	P62805	H4C1	Histone H4	TVTAMDVVYALK	F3	2	81	92
H4_HUMAN	P62805	H4C1	Histone H4	TVTAMDVVYALK	F4	2	81	92
H4_HUMAN	P62805	H4C1	Histone H4	VFLENVIR	F3	2	61	68
HABP2_HUMAN	Q14520	HABP2	Hyaluronan-binding protein 2	LIANTLCNSR	F2	2	471	480
HABP2_HUMAN	Q14520	HABP2	Hyaluronan-binding protein 2	QLYDHMIDDSMICAGNLQKPGQDTCQGDSGGPLTCEK	F2	4	481	517
HBA_HUMAN	P69905	HBA1;	Hemoglobin subunit alpha	VADALTNAVAHVDDMPNALSALSDLHAHK	F2	4	63	91
HBA_HUMAN	P69905	HBA1;	Hemoglobin subunit alpha	VGAHAGEYGAEALER	F1	3	18	32
HBA_HUMAN	P69905	HBA1;	Hemoglobin subunit alpha	VGAHAGEYGAEALER	F2	3	18	32
HBB_HUMAN	P68871	HBB	Hemoglobin subunit beta	FFESFGDLSTPDAVMGNPK	F4	2	42	60
HBB_HUMAN	P68871	HBB	Hemoglobin subunit beta	LHVDPENFR	F3	2	97	105
HBB_HUMAN	P68871	HBB	Hemoglobin subunit beta	VLGAFSDGLAHLDNLK	F4	3	68	83
HBD_HUMAN	P02042	HBD	Hemoglobin subunit delta	FFESFGDLSSPDAVMGNPK	F3	2	42	60
HBD_HUMAN	P02042	HBD	Hemoglobin subunit delta	LHVDPENFR	F3	2	97	105
HBD_HUMAN	P02042	HBD	Hemoglobin subunit delta	VLGAFSDGLAHLDNLK	F4	3	68	83
HCLS1_HUMAN	P14317	HCLS1	Hematopoietic lineage cell-specific protein	QTLPEDNEEPPALPPR	F2	2	332	347
HEMO_HUMAN	P02790	HPX	Hemopexin	CSPHLVLSALTSDNHGATYAFSGTHYWR	F4	4	257	284
HEMO_HUMAN	P02790	HPX	Hemopexin	EVGTPHGIILDSVDAAFICPGSSR	F1	3	348	371
HEMO_HUMAN	P02790	HPX	Hemopexin	EVGTPHGIILDSVDAAFICPGSSR	F2	3	348	371
HEMO_HUMAN	P02790	HPX	Hemopexin	EWFWDLATGTMK	F3	2	167	178
HEMO_HUMAN	P02790	HPX	Hemopexin	GECQAEGVLFFQGDREWFWDLATGTMK	F4	3	152	178
HEMO_HUMAN	P02790	HPX	Hemopexin	GGYTLVSGYPK	F2	2	333	343
HEMO_HUMAN	P02790	HPX	Hemopexin	GGYTLVSGYPK	F3	2	333	343
HEMO_HUMAN	P02790	HPX	Hemopexin	LLQDEFPGIPSPLDAAVECHR	F1	3	131	151
HEMO_HUMAN	P02790	HPX	Hemopexin	LLQDEFPGIPSPLDAAVECHR	F2	3	131	151
HEMO_HUMAN	P02790	HPX	Hemopexin	LLQDEFPGIPSPLDAAVECHR	F3	3	131	151
HEMO_HUMAN	P02790	HPX	Hemopexin	LLQDEFPGIPSPLDAAVECHR	F4	3	131	151
HEMO_HUMAN	P02790	HPX	Hemopexin	LWWLDLK	F4	2	380	386
HEMO_HUMAN	P02790	HPX	Hemopexin	LYLVQGTQVYVFLTK	F4	2	318	332
HEMO_HUMAN	P02790	HPX	Hemopexin	LYLVQGTQVYVFLTK	F4	3	318	332
HEMO_HUMAN	P02790	HPX	Hemopexin	LYLVQGTQVYVFLTK	F5	2	318	332
HEMO_HUMAN	P02790	HPX	Hemopexin	QGHNSVFLIK	F2	2	103	112
HEMO_HUMAN	P02790	HPX	Hemopexin	RLWWLDLK	F4	2	379	386
HEMO_HUMAN	P02790	HPX	Hemopexin	SGAQATWTELPWPHEK	F2	2	387	402
HEMO_HUMAN	P02790	HPX	Hemopexin	SGAQATWTELPWPHEK	F2	3	387	402
HEMO_HUMAN	P02790	HPX	Hemopexin	SLGPNSCSANGPGLYLIHGPNLYCYSDVEK	F3	3	412	441
HEMO_HUMAN	P02790	HPX	Hemopexin	SLGPNSCSANGPGLYLIHGPNLYCYSDVEK	F4	3	412	441
HEMO_HUMAN	P02790	HPX	Hemopexin	VDGALCMEK	F1	2	403	411
HEMO_HUMAN	P02790	HPX	Hemopexin	VDGALCMEK	F2	2	403	411
HEMO_HUMAN	P02790	HPX	Hemopexin	VDGALCMEK	F3	2	403	411
HEMO_HUMAN	P02790	HPX	Hemopexin	VDGALCMEK	F4	2	403	411
HEMO_HUMAN	P02790	HPX	Hemopexin	YYCFQGNQFLR	F3	2	198	208
HEMO_HUMAN	P02790	HPX	Hemopexin	YYCFQGNQFLR	F4	2	198	208
HEP2_HUMAN	P05546	SERPIND1	Heparin cofactor 2	DALENIDPATQMMILNCIYFK	F4	3	276	296
HEP2_HUMAN	P05546	SERPIND1	Heparin cofactor 2	FTVDRPFLFLIYEHR	F4	3	469	483
HEP2_HUMAN	P05546	SERPIND1	Heparin cofactor 2	FTVDRPFLFLIYEHR	F4	4	469	483
HEP2_HUMAN	P05546	SERPIND1	Heparin cofactor 2	GGETAQSADPQWEQLNNK	F1	2	31	48
HEP2_HUMAN	P05546	SERPIND1	Heparin cofactor 2	GGETAQSADPQWEQLNNK	F2	2	31	48
HEP2_HUMAN	P05546	SERPIND1	Heparin cofactor 2	IAIDLFK	F3	2	432	438
HEP2_HUMAN	P05546	SERPIND1	Heparin cofactor 2	NFGYTLR	F2	2	213	219
HEP2_HUMAN	P05546	SERPIND1	Heparin cofactor 2	QFPILLDFK	F3	2	229	237
HEP2_HUMAN	P05546	SERPIND1	Heparin cofactor 2	YEITTIHNLFR	F3	2	193	203
HEP2_HUMAN	P05546	SERPIND1	Heparin cofactor 2	YEITTIHNLFR	F3	3	193	203
HEXA_HUMAN	P06865	HEXA	Beta-hexosaminidase subunit alpha	ALLSAPWYLNR	F4	2	414	424
HEXB_HUMAN	P07686	HEXB	Beta-hexosaminidase subunit beta	DLLTPCYSR	F2	2	304	312
HEXB_HUMAN	P07686	HEXB	Beta-hexosaminidase subunit beta	LAPGTIVEVWK	F3	2	415	425
HGFL_HUMAN	P26927	MST1	Hepatocyte growth factor-like protein	MVCGPSGSQLVLLK	F3	2	560	573
HGFL_HUMAN	P26927	MST1	Hepatocyte growth factor-like protein	MVCGPSGSQLVLLK	F4	2	560	573
HIPK1_HUMAN	Q86Z02	HIPK1	Homeodomain-interacting protein kinase 1	YIRPILQQVATALMK	F4	3	291	305
HMGB2_HUMAN	P26583	HMGB2	High mobility group protein B2	SEHPGLSIGDTAK	F2	2	115	127
HNRL1_HUMAN	Q9BUJ2	HNRNPUL1	Heterogeneous nuclear ribonucleoprotein U-like protein 1	WDVLIQQATQCLNR	F3	2	477	490
HNRL2_HUMAN	Q1KMD3	HNRNPUL2	Heterogeneous nuclear ribonucleoprotein U-like protein 2	YNVLGAETVLNQMR	F2	2	481	494
HNRPC_HUMAN	P07910	HNRNPC	Heterogeneous nuclear ribonucleoproteins C1/C2	MIAGQVLDINLAAEPK	F2	2	74	89
HNRPD_HUMAN	Q14103	HNRNPD	Heterogeneous nuclear ribonucleoprotein D0	MFIGGLSWDTTKK	F4	2	99	111
HNRPR_HUMAN	O43390	HNRNPR	Heterogeneous nuclear ribonucleoprotein R	VTEGLVDVILYHQPDDK	F2	3	269	285
HPRT_HUMAN	P00492	HPRT1	Hypoxanthine-guanine phosphoribosyltransferase	TMQTLLSLVR	F4	2	142	151
HPRT_HUMAN	P00492	HPRT1	Hypoxanthine-guanine phosphoribosyltransferase	VIGGDDLSTLTGK	F2	2	116	128
HRG_HUMAN	P04196	HRG	Histidine-rich glycoprotein	ADLFYDVEALDLESPK	F2	2	220	235
HRG_HUMAN	P04196	HRG	Histidine-rich glycoprotein	ALDLINKR	F2	2	34	41
HRG_HUMAN	P04196	HRG	Histidine-rich glycoprotein	DGYLFQLLR	F3	2	44	52
HRG_HUMAN	P04196	HRG	Histidine-rich glycoprotein	DSPVLIDFFEDTER	F2	2	140	153
HRG_HUMAN	P04196	HRG	Histidine-rich glycoprotein	GEVLPLPEANFPSFPLPHHK	F3	2	467	486
HRG_HUMAN	P04196	HRG	Histidine-rich glycoprotein	GEVLPLPEANFPSFPLPHHK	F3	4	467	486
HRG_HUMAN	P04196	HRG	Histidine-rich glycoprotein	KGEVLPLPEANFPSFPLPHHK	F3	3	466	486
HRG_HUMAN	P04196	HRG	Histidine-rich glycoprotein	KGEVLPLPEANFPSFPLPHHK	F3	4	466	486
HS90A_HUMAN	P07900	HSP90AA1	Heat shock protein HSP 90-alpha	LGLGIDEDDPTADDTSAAVTEEMPPLEGDDDTSRMEEVD	F1	3	694	732
HS90A_HUMAN	P07900	HSP90AA1	Heat shock protein HSP 90-alpha	YIDQEELNK	F1	2	284	292
HS90A_HUMAN	P07900	HSP90AA1	Heat shock protein HSP 90-alpha	YIDQEELNK	F2	2	284	292
HS90B_HUMAN	P08238	HSP90AB1	Heat shock protein HSP 90-beta	ELISNASDALDK	F1	2	42	53
HS90B_HUMAN	P08238	HSP90AB1	Heat shock protein HSP 90-beta	ELISNASDALDK	F2	2	42	53
HS90B_HUMAN	P08238	HSP90AB1	Heat shock protein HSP 90-beta	LGIHEDSTNR	F1	2	439	448
HS90B_HUMAN	P08238	HSP90AB1	Heat shock protein HSP 90-beta	LVSSPCCIVTSTYGWTANMER	F3	2	584	604
HS90B_HUMAN	P08238	HSP90AB1	Heat shock protein HSP 90-beta	YIDQEELNK	F1	2	276	284
HS90B_HUMAN	P08238	HSP90AB1	Heat shock protein HSP 90-beta	YIDQEELNK	F2	2	276	284
HSP13_HUMAN	P48723	HSPA13	Heat shock 70 kDa protein 13	VINEPTAAAMAYGLHK	F2	3	200	215
HSP74_HUMAN	P34932	HSPA4	Heat shock 70 kDa protein 4	LFEELGK	F2	2	698	704
HSP74_HUMAN	P34932	HSPA4	Heat shock 70 kDa protein 4	VLATAFDTTLGGR	F3	2	222	234
HSP7C_HUMAN	P11142	HSPA8	Heat shock cognate 71 kDa protein	FEELNADLFR	F4	2	302	311
HSP7C_HUMAN	P11142	HSPA8	Heat shock cognate 71 kDa protein	GPAVGIDLGTTYSCVGVFQHGK	F3	3	4	25
HSP7C_HUMAN	P11142	HSPA8	Heat shock cognate 71 kDa protein	GPAVGIDLGTTYSCVGVFQHGK	F4	3	4	25
HSP7C_HUMAN	P11142	HSPA8	Heat shock cognate 71 kDa protein	SFYPEEVSSMVLTK	F2	2	113	126
HV118_HUMAN	A0A0C4DH31	IGHV1-18	Immunoglobulin heavy variable 1-18	VTMTTDTSTSTAYMELR	F2	2	87	103
HV226_HUMAN	A0A0B4J1V2	IGHV2-26	Immunoglobulin heavy variable 2-26	ALEWLAHIFSNDEK	F4	2	65	78
HV226_HUMAN	A0A0B4J1V2	IGHV2-26	Immunoglobulin heavy variable 2-26	ALEWLAHIFSNDEK	F4	3	65	78
HV321_HUMAN	A0A0B4J1V1	IGHV3-21	Immunoglobulin heavy variable 3-21	LSCAASGFTFSSYSMNWVR	F4	2	39	57
HV349_HUMAN	A0A0A0MS15	IGHV3-49	Immunoglobulin heavy variable 3-49	GLEWVGFIR	F4	2	63	71
HV374_HUMAN	A0A0B4J1X5	IGHV3-74	Immunoglobulin heavy variable 3-74	GLVWVSR	F2	2	63	69
HV374_HUMAN	A0A0B4J1X5	IGHV3-74	Immunoglobulin heavy variable 3-74	NTLYLQMNSLR	F2	2	96	106
HXK1_HUMAN	P19367	HK1	Hexokinase-1	HIDLVEGDEGR	F1	2	244	254
HXK1_HUMAN	P19367	HK1	Hexokinase-1	LALLQVR	F3	2	795	801
HXK3_HUMAN	P52790	HK3	Hexokinase-3	GLEELAVSVGVDGTLYK	F2	2	856	872
HXK3_HUMAN	P52790	HK3	Hexokinase-3	MIGGLYLGELVR	F3	2	309	320
HXK3_HUMAN	P52790	HK3	Hexokinase-3	MLPTYVGSTPHGTEQGDFVVLELGATGASLR	F3	3	74	104
I18BP_HUMAN	O95998	IL18BP	Interleukin-18-binding protein	HVVLAQLWAGLR	F4	2	162	173
IBP2_HUMAN	P18065	IGFBP2	Insulin-like growth factor-binding protein 2	GPLEHLYSLHIPNCDK	F3	3	248	263
IBP2_HUMAN	P18065	IGFBP2	Insulin-like growth factor-binding protein 2	GPLEHLYSLHIPNCDK	F3	4	248	263
IBP2_HUMAN	P18065	IGFBP2	Insulin-like growth factor-binding protein 2	LAACGPPPVAPPAAVAAVAGGAR	F3	2	50	72
IBP2_HUMAN	P18065	IGFBP2	Insulin-like growth factor-binding protein 2	LAACGPPPVAPPAAVAAVAGGAR	F4	2	50	72
IBP2_HUMAN	P18065	IGFBP2	Insulin-like growth factor-binding protein 2	LIQGAPTIR	F2	2	293	301
IBP3_HUMAN	P17936	IGFBP3	Insulin-like growth factor-binding protein 3	ALAQCAPPPAVCAELVR	F2	2	47	63
IBP4_HUMAN	P22692	IGFBP4	Insulin-like growth factor-binding protein 4	GELDCHQLADSFRE	F2	3	245	258
IBP4_HUMAN	P22692	IGFBP4	Insulin-like growth factor-binding protein 4	THEDLYIIPIPNCDR	F2	2	192	206
[truncated: 1,264 more rows]

## Sheet: plasma-peptide-table
ID	AC	Gene_Symbol	Description	Peptide	Fraction	Charge_state	Peptide_start	Peptide_stop
1433F_HUMAN	Q04917	YWHAH	14-3-3 protein eta	ELETVCNDVLSLLDK	F3	2	92	106
6PGD_HUMAN	P52209	PGD	6-phosphogluconate dehydrogenase, decarboxylating	NPELQNLLLDDFFK	F3	2	383	396
A1AG1_HUMAN	P02763	ORM1	Alpha-1-acid glycoprotein 1	EQLGEFYEALDCLR	F3	2	154	167
A1AG1_HUMAN	P02763	ORM1	Alpha-1-acid glycoprotein 1	YVGGQEHFAHLLILR	F1	2	109	123
A1AG1_HUMAN	P02763	ORM1	Alpha-1-acid glycoprotein 1	YVGGQEHFAHLLILR	F1	3	109	123
A1AG1_HUMAN	P02763	ORM1	Alpha-1-acid glycoprotein 1	YVGGQEHFAHLLILR	F1	4	109	123
A1AT_HUMAN	P01009	SERPINA1	Alpha-1-antitrypsin	AVLTIDEK	F2	2	360	367
A1AT_HUMAN	P01009	SERPINA1	Alpha-1-antitrypsin	FLEDVKK	F2	2	154	160
A1AT_HUMAN	P01009	SERPINA1	Alpha-1-antitrypsin	FLENEDRR	F2	2	299	306
A1AT_HUMAN	P01009	SERPINA1	Alpha-1-antitrypsin	ITPNLAEFAFSLYR	F1	2	50	63
A1AT_HUMAN	P01009	SERPINA1	Alpha-1-antitrypsin	LGMFNIQHCK	F1	3	248	257
A1AT_HUMAN	P01009	SERPINA1	Alpha-1-antitrypsin	LGMFNIQHCK	F3	3	248	257
A1AT_HUMAN	P01009	SERPINA1	Alpha-1-antitrypsin	LQHLENELTHDIITK	F2	2	284	298
A1AT_HUMAN	P01009	SERPINA1	Alpha-1-antitrypsin	LQHLENELTHDIITK	F2	4	284	298
A1AT_HUMAN	P01009	SERPINA1	Alpha-1-antitrypsin	LSSWVLLMK	F1	2	259	267
A1AT_HUMAN	P01009	SERPINA1	Alpha-1-antitrypsin	SASLHLPK	F2	2	307	314
A1AT_HUMAN	P01009	SERPINA1	Alpha-1-antitrypsin	SVLGQLGITK	F1	2	325	334
A1AT_HUMAN	P01009	SERPINA1	Alpha-1-antitrypsin	SVLGQLGITK	F3	2	325	334
A1BG_HUMAN	P04217	A1BG	Alpha-1B-glycoprotein	ATWSGAVLAGR	F1	2	407	417
A1BG_HUMAN	P04217	A1BG	Alpha-1B-glycoprotein	CEGPIPDVTFELLR	F3	2	423	436
A1BG_HUMAN	P04217	A1BG	Alpha-1B-glycoprotein	GVTFLLR	F1	2	145	151
A1BG_HUMAN	P04217	A1BG	Alpha-1B-glycoprotein	GVTFLLR	F3	2	145	151
A1BG_HUMAN	P04217	A1BG	Alpha-1B-glycoprotein	HQFLLTGDTQGR	F1	2	79	90
A1BG_HUMAN	P04217	A1BG	Alpha-1B-glycoprotein	HQFLLTGDTQGR	F3	2	79	90
A1BG_HUMAN	P04217	A1BG	Alpha-1B-glycoprotein	IFFHLNAVALGDGGHYTCR	F1	2	262	280
A1BG_HUMAN	P04217	A1BG	Alpha-1B-glycoprotein	IFFHLNAVALGDGGHYTCR	F1	3	262	280
A1BG_HUMAN	P04217	A1BG	Alpha-1B-glycoprotein	IFFHLNAVALGDGGHYTCR	F1	4	262	280
A1BG_HUMAN	P04217	A1BG	Alpha-1B-glycoprotein	LELHVDGPPPRPQLR	F3	2	392	406
A1BG_HUMAN	P04217	A1BG	Alpha-1B-glycoprotein	LELHVDGPPPRPQLR	F3	3	392	406
A1BG_HUMAN	P04217	A1BG	Alpha-1B-glycoprotein	LELHVDGPPPRPQLR	F3	4	392	406
A1BG_HUMAN	P04217	A1BG	Alpha-1B-glycoprotein	LHDNQNGWSGDSAPVELILSDETLPAPEFSPEPESGR	F1	3	283	319
A1BG_HUMAN	P04217	A1BG	Alpha-1B-glycoprotein	LHDNQNGWSGDSAPVELILSDETLPAPEFSPEPESGR	F3	3	283	319
A1BG_HUMAN	P04217	A1BG	Alpha-1B-glycoprotein	LLELTGPK	F1	2	107	114
A1BG_HUMAN	P04217	A1BG	Alpha-1B-glycoprotein	NGVAQEPVHLDSPAIK	F2	2	63	78
A1BG_HUMAN	P04217	A1BG	Alpha-1B-glycoprotein	NGVAQEPVHLDSPAIK	F2	3	63	78
A1BG_HUMAN	P04217	A1BG	Alpha-1B-glycoprotein	SGLSTGWTQLSK	F1	2	95	106
A1BG_HUMAN	P04217	A1BG	Alpha-1B-glycoprotein	SGLSTGWTQLSK	F3	2	95	106
A1BG_HUMAN	P04217	A1BG	Alpha-1B-glycoprotein	TDGEGALSEPSATVTIEELAAPPPPVLMHHGESSQVLHPGNK	F3	4	186	227
A1BG_HUMAN	P04217	A1BG	Alpha-1B-glycoprotein	VTLTCVAPLSGVDFQLR	F1	2	228	244
A1BG_HUMAN	P04217	A1BG	Alpha-1B-glycoprotein	VTLTCVAPLSGVDFQLR	F1	3	228	244
A2AP_HUMAN	P08697	SERPINF2	Alpha-2-antiplasmin	EDFLEQSEQLFGAKPVSLTGK	F3	3	176	196
A2AP_HUMAN	P08697	SERPINF2	Alpha-2-antiplasmin	GFPIKEDFLEQSEQLFGAKPVSLTGK	F1	3	171	196
A2AP_HUMAN	P08697	SERPINF2	Alpha-2-antiplasmin	HQMDLVATLSQLGLQELFQAPDLR	F1	3	343	366
A2AP_HUMAN	P08697	SERPINF2	Alpha-2-antiplasmin	LCQDLGPGAFR	F3	2	151	161
A2AP_HUMAN	P08697	SERPINF2	Alpha-2-antiplasmin	LGNQEPGGQTALK	F2	2	52	64
A2AP_HUMAN	P08697	SERPINF2	Alpha-2-antiplasmin	LGNQEPGGQTALK	F3	2	52	64
A2AP_HUMAN	P08697	SERPINF2	Alpha-2-antiplasmin	LQQVLHAGSGPCLPHLLSR	F1	2	132	150
A2AP_HUMAN	P08697	SERPINF2	Alpha-2-antiplasmin	LQQVLHAGSGPCLPHLLSR	F1	3	132	150
A2AP_HUMAN	P08697	SERPINF2	Alpha-2-antiplasmin	LQQVLHAGSGPCLPHLLSR	F1	4	132	150
A2AP_HUMAN	P08697	SERPINF2	Alpha-2-antiplasmin	WFLLEQPEIQVAHFPFK	F1	3	277	293
A2GL_HUMAN	P02750	LRG1	Leucine-rich alpha-2-glycoprotein	ENQLEVLEVSWLHGLK	F3	2	149	164
A2GL_HUMAN	P02750	LRG1	Leucine-rich alpha-2-glycoprotein	ENQLEVLEVSWLHGLK	F3	3	149	164
A2GL_HUMAN	P02750	LRG1	Leucine-rich alpha-2-glycoprotein	GQTLLAVAK	F2	2	337	345
A2GL_HUMAN	P02750	LRG1	Leucine-rich alpha-2-glycoprotein	LQELHLSSNGLESLSPEFLRPVPQLR	F1	3	94	119
A2GL_HUMAN	P02750	LRG1	Leucine-rich alpha-2-glycoprotein	LQELHLSSNGLESLSPEFLRPVPQLR	F1	4	94	119
A2GL_HUMAN	P02750	LRG1	Leucine-rich alpha-2-glycoprotein	TLDLGENQLETLPPDLLR	F3	2	192	209
A2GL_HUMAN	P02750	LRG1	Leucine-rich alpha-2-glycoprotein	YLFLNGNK	F3	2	240	247
A2MG_HUMAN	P01023	A2M	Alpha-2-macroglobulin	ALLAYAFALAGNQDK	F1	2	1148	1162
A2MG_HUMAN	P01023	A2M	Alpha-2-macroglobulin	AVDQSVLLMKPDAELSASSVYNLLPEK	F3	3	599	625
A2MG_HUMAN	P01023	A2M	Alpha-2-macroglobulin	DLTGFPGPLNDQDNEDCINR	F2	2	626	645
A2MG_HUMAN	P01023	A2M	Alpha-2-macroglobulin	DMYSFLEDMGLK	F3	2	665	676
A2MG_HUMAN	P01023	A2M	Alpha-2-macroglobulin	DTVIKPLLVEPEGLEK	F2	2	897	912
A2MG_HUMAN	P01023	A2M	Alpha-2-macroglobulin	LLIYAVLPTGDVIGDSAK	F1	2	540	557
A2MG_HUMAN	P01023	A2M	Alpha-2-macroglobulin	LLLQQVSLPELPGEYSMK	F1	2	1298	1315
A2MG_HUMAN	P01023	A2M	Alpha-2-macroglobulin	LPPNVVEESAR	F2	2	935	945
A2MG_HUMAN	P01023	A2M	Alpha-2-macroglobulin	MVSGFIPLKPTVK	F1	2	1385	1397
A2MG_HUMAN	P01023	A2M	Alpha-2-macroglobulin	MVSGFIPLKPTVK	F1	3	1385	1397
A2MG_HUMAN	P01023	A2M	Alpha-2-macroglobulin	NALFCLESAWK	F1	2	1123	1133
A2MG_HUMAN	P01023	A2M	Alpha-2-macroglobulin	SLFTDLEAENDVLHCVAFAVPK	F3	3	72	93
A2MG_HUMAN	P01023	A2M	Alpha-2-macroglobulin	SSGSLLNNAIK	F2	2	1082	1092
A2MG_HUMAN	P01023	A2M	Alpha-2-macroglobulin	TEVSSNHVLIYLDK	F3	3	1408	1421
A2MG_HUMAN	P01023	A2M	Alpha-2-macroglobulin	VDLSFSPSQSLPASHAHLR	F3	4	568	586
A2MG_HUMAN	P01023	A2M	Alpha-2-macroglobulin	VVSMDENFHPLNELIPLVYIQDPK	F1	3	148	171
A2MG_HUMAN	P01023	A2M	Alpha-2-macroglobulin	YNILPEKEEFPFALGVQTLPQTCDEPK	F3	3	1330	1356
AACT_HUMAN	P01011	SERPINA3	Alpha-1-antichymotrypsin	ADLSGITGAR	F1	2	341	350
AACT_HUMAN	P01011	SERPINA3	Alpha-1-antichymotrypsin	ADLSGITGAR	F2	2	341	350
AACT_HUMAN	P01011	SERPINA3	Alpha-1-antichymotrypsin	AVLDVFEEGTEASAATAVK	F2	2	361	379
AACT_HUMAN	P01011	SERPINA3	Alpha-1-antichymotrypsin	AVLDVFEEGTEASAATAVK	F2	3	361	379
AACT_HUMAN	P01011	SERPINA3	Alpha-1-antichymotrypsin	DEELSCTVVELK	F2	2	256	267
AACT_HUMAN	P01011	SERPINA3	Alpha-1-antichymotrypsin	ITLLSALVETR	F1	2	380	390
AACT_HUMAN	P01011	SERPINA3	Alpha-1-antichymotrypsin	ITLLSALVETRTIVR	F1	3	380	394
AACT_HUMAN	P01011	SERPINA3	Alpha-1-antichymotrypsin	KLINDYVK	F1	2	178	185
AACT_HUMAN	P01011	SERPINA3	Alpha-1-antichymotrypsin	LINDYVK	F1	2	179	185
AACT_HUMAN	P01011	SERPINA3	Alpha-1-antichymotrypsin	MEEVEAMLLPETLK	F2	2	284	297
AACT_HUMAN	P01011	SERPINA3	Alpha-1-antichymotrypsin	MEEVEAMLLPETLKR	F3	2	284	298
AACT_HUMAN	P01011	SERPINA3	Alpha-1-antichymotrypsin	MEEVEAMLLPETLKR	F3	3	284	298
AACT_HUMAN	P01011	SERPINA3	Alpha-1-antichymotrypsin	NLAVSQVVHK	F1	2	351	360
AACT_HUMAN	P01011	SERPINA3	Alpha-1-antichymotrypsin	NLAVSQVVHK	F2	2	351	360
ABHEB_HUMAN	Q96IU4	ABHD14B	Putative protein-lysine deacylase ABHD14B	FSSETWQNLGTLHR	F3	3	43	56
ACLY_HUMAN	P53396	ACLY	ATP-citrate synthase	TILSLMTR	F3	2	322	329
ACTBM_HUMAN	Q9BYX7	POTEKP	Putative beta-actin-like protein 3	MQKEITALAPSIMK	F1	2	313	326
ADDA_HUMAN	P35611	ADD1	Alpha-adducin	SLVQGELVTASK	F2	2	532	543
ADIPO_HUMAN	Q15848	ADIPOQ	Adiponectin	SAFSVGLETYVTIPNMPIR	F1	2	113	131
AFAM_HUMAN	P43652	AFM	Afamin	AIPVTQYLK	F1	2	206	214
AFAM_HUMAN	P43652	AFM	Afamin	AIPVTQYLK	F3	2	206	214
AFAM_HUMAN	P43652	AFM	Afamin	ESLLNHFLYEVAR	F1	3	156	168
AFAM_HUMAN	P43652	AFM	Afamin	ESLLNHFLYEVAR	F3	2	156	168
AFAM_HUMAN	P43652	AFM	Afamin	ESLLNHFLYEVAR	F3	3	156	168
AFAM_HUMAN	P43652	AFM	Afamin	FLVNLVK	F1	2	550	556
AFAM_HUMAN	P43652	AFM	Afamin	HELTDEELQSLFTNFANVVDK	F3	3	559	579
AFAM_HUMAN	P43652	AFM	Afamin	HPDLSIPELLR	F3	2	362	372
AFAM_HUMAN	P43652	AFM	Afamin	IAPQLSTEELVSLGEK	F3	2	438	453
AFAM_HUMAN	P43652	AFM	Afamin	ICAMEGLPQK	F1	2	98	107
AFAM_HUMAN	P43652	AFM	Afamin	LPNNVLQEK	F2	2	89	97
AFAM_HUMAN	P43652	AFM	Afamin	NPFVFAPTLLTVAVHFEEVAK	F1	3	170	190
AFAM_HUMAN	P43652	AFM	Afamin	RHPDLSIPELLR	F3	3	361	372
AFAM_HUMAN	P43652	AFM	Afamin	TYVPPPFSQDLFTFHADMCQSQNEELQR	F1	3	518	545
AFAM_HUMAN	P43652	AFM	Afamin	YHYLIR	F1	2	429	434
ALBU_HUMAN	P02768	ALB	Albumin	ALVLIAFAQYLQQCPFEDHVK	F1	4	45	65
ALBU_HUMAN	P02768	ALB	Albumin	DDNPNLPR	F1	2	131	138
ALBU_HUMAN	P02768	ALB	Albumin	FKDLGEENFK	F1	3	35	44
ALBU_HUMAN	P02768	ALB	Albumin	FKDLGEENFK	F2	2	35	44
ALBU_HUMAN	P02768	ALB	Albumin	FKDLGEENFK	F2	3	35	44
ALBU_HUMAN	P02768	ALB	Albumin	FQNALLVR	F1	2	427	434
ALBU_HUMAN	P02768	ALB	Albumin	FQNALLVR	F2	2	427	434
ALBU_HUMAN	P02768	ALB	Albumin	FQNALLVR	F3	2	427	434
ALBU_HUMAN	P02768	ALB	Albumin	HPDYSVVLLLR	F1	2	362	372
ALBU_HUMAN	P02768	ALB	Albumin	HPDYSVVLLLR	F3	2	362	372
ALBU_HUMAN	P02768	ALB	Albumin	HPYFYAPELLFFAK	F1	2	170	183
ALBU_HUMAN	P02768	ALB	Albumin	HPYFYAPELLFFAK	F1	3	170	183
ALBU_HUMAN	P02768	ALB	Albumin	HPYFYAPELLFFAKR	F1	3	170	184
ALBU_HUMAN	P02768	ALB	Albumin	KVPQVSTPTLVEVSR	F1	2	438	452
ALBU_HUMAN	P02768	ALB	Albumin	KVPQVSTPTLVEVSR	F3	2	438	452
ALBU_HUMAN	P02768	ALB	Albumin	KVPQVSTPTLVEVSR	F3	3	438	452
ALBU_HUMAN	P02768	ALB	Albumin	LCTVATLR	F1	2	98	105
ALBU_HUMAN	P02768	ALB	Albumin	LDELRDEGK	F1	2	206	214
ALBU_HUMAN	P02768	ALB	Albumin	LKECCEKPLLEK	F2	2	299	310
ALBU_HUMAN	P02768	ALB	Albumin	LVAASQAALGL	F3	2	599	609
ALBU_HUMAN	P02768	ALB	Albumin	LVRPEVDVMCTAFHDNEETFLK	F3	3	139	160
ALBU_HUMAN	P02768	ALB	Albumin	LVRPEVDVMCTAFHDNEETFLK	F3	4	139	160
ALBU_HUMAN	P02768	ALB	Albumin	LVRPEVDVMCTAFHDNEETFLKK	F1	4	139	161
ALBU_HUMAN	P02768	ALB	Albumin	LVRPEVDVMCTAFHDNEETFLKK	F3	3	139	161
ALBU_HUMAN	P02768	ALB	Albumin	LVRPEVDVMCTAFHDNEETFLKK	F3	4	139	161
ALBU_HUMAN	P02768	ALB	Albumin	MPCAEDYLSVVLNQLCVLHEK	F1	3	470	490
ALBU_HUMAN	P02768	ALB	Albumin	QTALVELVK	F2	2	550	558
ALBU_HUMAN	P02768	ALB	Albumin	RHPDYSVVLLLR	F1	2	361	372
ALBU_HUMAN	P02768	ALB	Albumin	RHPDYSVVLLLR	F1	3	361	372
ALBU_HUMAN	P02768	ALB	Albumin	RHPDYSVVLLLR	F3	3	361	372
ALBU_HUMAN	P02768	ALB	Albumin	RHPYFYAPELLFFAK	F1	3	169	183
ALBU_HUMAN	P02768	ALB	Albumin	RHPYFYAPELLFFAK	F1	4	169	183
ALBU_HUMAN	P02768	ALB	Albumin	RMPCAEDYLSVVLNQLCVLHEK	F1	4	469	490
ALBU_HUMAN	P02768	ALB	Albumin	SHCIAEVENDEMPADLPSLAADFVESK	F3	3	311	337
ALBU_HUMAN	P02768	ALB	Albumin	SLHTLFGDK	F3	2	89	97
ALBU_HUMAN	P02768	ALB	Albumin	VFDEFKPLVEEPQNLIK	F1	2	397	413
ALBU_HUMAN	P02768	ALB	Albumin	VFDEFKPLVEEPQNLIK	F1	3	397	413
ALBU_HUMAN	P02768	ALB	Albumin	VFDEFKPLVEEPQNLIK	F3	2	397	413
ALBU_HUMAN	P02768	ALB	Albumin	VFDEFKPLVEEPQNLIK	F3	3	397	413
ALBU_HUMAN	P02768	ALB	Albumin	VHTECCHGDLLECADDR	F1	3	265	281
ALBU_HUMAN	P02768	ALB	Albumin	VHTECCHGDLLECADDR	F2	2	265	281
ALBU_HUMAN	P02768	ALB	Albumin	VHTECCHGDLLECADDR	F2	3	265	281
ALBU_HUMAN	P02768	ALB	Albumin	VHTECCHGDLLECADDR	F2	4	265	281
ALBU_HUMAN	P02768	ALB	Albumin	VHTECCHGDLLECADDR	F3	3	265	281
ALBU_HUMAN	P02768	ALB	Albumin	VHTECCHGDLLECADDRADLAK	F2	3	265	286
ALBU_HUMAN	P02768	ALB	Albumin	VHTECCHGDLLECADDRADLAK	F2	4	265	286
ALBU_HUMAN	P02768	ALB	Albumin	VHTECCHGDLLECADDRADLAK	F3	4	265	286
ALBU_HUMAN	P02768	ALB	Albumin	VPQVSTPTLVEVSR	F1	2	439	452
ALBU_HUMAN	P02768	ALB	Albumin	VPQVSTPTLVEVSR	F3	2	439	452
ALBU_HUMAN	P02768	ALB	Albumin	YLYEIAR	F1	2	162	168
ALDOA_HUMAN	P04075	ALDOA	Fructose-bisphosphate aldolase A	KELSDIAHR	F2	2	14	22
ALDOB_HUMAN	P05062	ALDOB	Fructose-bisphosphate aldolase B	KELSEIAQSIVANGK	F3	3	14	28
ALS_HUMAN	P35858	IGFALS	Insulin-like growth factor-binding protein complex acid labile subunit	AFWLDVSHNR	F1	3	484	493
ALS_HUMAN	P35858	IGFALS	Insulin-like growth factor-binding protein complex acid labile subunit	AFWLDVSHNR	F3	3	484	493
ALS_HUMAN	P35858	IGFALS	Insulin-like growth factor-binding protein complex acid labile subunit	DLSEAHFAPC	F2	2	596	605
ALS_HUMAN	P35858	IGFALS	Insulin-like growth factor-binding protein complex acid labile subunit	ELVLAGNR	F2	2	198	205
ALS_HUMAN	P35858	IGFALS	Insulin-like growth factor-binding protein complex acid labile subunit	IRPHTFTGLSGLR	F1	3	401	413
ALS_HUMAN	P35858	IGFALS	Insulin-like growth factor-binding protein complex acid labile subunit	LAELPADALGPLQR	F3	2	470	483
ALS_HUMAN	P35858	IGFALS	Insulin-like growth factor-binding protein complex acid labile subunit	LEYLLLSR	F3	2	460	467
ALS_HUMAN	P35858	IGFALS	Insulin-like growth factor-binding protein complex acid labile subunit	LHSLHLEGSCLGR	F1	3	388	400
ALS_HUMAN	P35858	IGFALS	Insulin-like growth factor-binding protein complex acid labile subunit	LHSLHLEGSCLGR	F3	2	388	400
ALS_HUMAN	P35858	IGFALS	Insulin-like growth factor-binding protein complex acid labile subunit	LHSLHLEGSCLGR	F3	3	388	400
ALS_HUMAN	P35858	IGFALS	Insulin-like growth factor-binding protein complex acid labile subunit	LWLEGNPWDCGCPLK	F1	2	531	545
ALS_HUMAN	P35858	IGFALS	Insulin-like growth factor-binding protein complex acid labile subunit	NLIAAVAPGAFLGLK	F1	2	252	266
ALS_HUMAN	P35858	IGFALS	Insulin-like growth factor-binding protein complex acid labile subunit	SLALGTFAHTPALASLGLSNNR	F1	3	136	157
ALS_HUMAN	P35858	IGFALS	Insulin-like growth factor-binding protein complex acid labile subunit	VAGLLEDTFPGLLGLR	F1	2	278	293
AMBP_HUMAN	P02760	AMBP	Protein AMBP	AFIQLWAFDAVK	F1	2	298	309
AMBP_HUMAN	P02760	AMBP	Protein AMBP	ETLLQDFR	F2	2	159	166
AMBP_HUMAN	P02760	AMBP	Protein AMBP	EYCGVPGDGDEELLR	F1	2	335	349
AMBP_HUMAN	P02760	AMBP	Protein AMBP	EYCGVPGDGDEELLR	F3	2	335	349
AMPN_HUMAN	P15144	ANPEP	Aminopeptidase N	DLMVLNDVYR	F3	2	433	442
ANGT_HUMAN	P01019	AGT	Angiotensinogen	ADSQAQLLLSTVVGVFTAPGLHLK	F1	3	188	211
ANGT_HUMAN	P01019	AGT	Angiotensinogen	QPFVQGLALYTPVVLPR	F1	2	212	228
ANGT_HUMAN	P01019	AGT	Angiotensinogen	QPFVQGLALYTPVVLPR	F1	3	212	228
ANGT_HUMAN	P01019	AGT	Angiotensinogen	SLDFTELDVAAEK	F2	2	229	241
ANGT_HUMAN	P01019	AGT	Angiotensinogen	TGCSLMGASVDSTLAFNTYVHFQGK	F1	3	254	278
ANGT_HUMAN	P01019	AGT	Angiotensinogen	TIHLTMPQLVLQGSYDLQDLLAQAELPAILHTELNLQK	F1	4	367	404
ANGT_HUMAN	P01019	AGT	Angiotensinogen	VEGLTFQQNSLNWMK	F1	2	347	361
ANGT_HUMAN	P01019	AGT	Angiotensinogen	VEGLTFQQNSLNWMK	F3	2	347	361
ANGT_HUMAN	P01019	AGT	Angiotensinogen	VLSALQAVQGLLVAQGR	F1	2	171	187
ANGT_HUMAN	P01019	AGT	Angiotensinogen	VLSALQAVQGLLVAQGR	F1	3	171	187
ANK1_HUMAN	P16157	ANK1	Ankyrin-1	ALNGFTPLHIACK	F1	3	368	380
ANK1_HUMAN	P16157	ANK1	Ankyrin-1	DELTPLHCAAR	F2	3	271	281
ANK1_HUMAN	P16157	ANK1	Ankyrin-1	EGHVETVLALLEK	F3	2	513	525
ANK1_HUMAN	P16157	ANK1	Ankyrin-1	LVYANECANFTTNVSAR	F3	2	1194	1210
ANK1_HUMAN	P16157	ANK1	Ankyrin-1	VAELLLER	F2	2	551	558
ANK2_HUMAN	Q01484	ANK2	Ankyrin-2	ALNGFTPLHIACK	F1	3	395	407
ANK2_HUMAN	Q01484	ANK2	Ankyrin-2	MVNFLLK	F1	2	743	749
ANT3_HUMAN	P01008	SERPINC1	Antithrombin-III	ANRPFLVFIR	F1	2	436	445
ANT3_HUMAN	P01008	SERPINC1	Antithrombin-III	ANRPFLVFIR	F1	3	436	445
ANT3_HUMAN	P01008	SERPINC1	Antithrombin-III	DDLYVSDAFHK	F2	2	392	402
ANT3_HUMAN	P01008	SERPINC1	Antithrombin-III	DDLYVSDAFHK	F2	3	392	402
ANT3_HUMAN	P01008	SERPINC1	Antithrombin-III	EQLQDMGLVDLFSPEK	F3	2	365	380
ANT3_HUMAN	P01008	SERPINC1	Antithrombin-III	EVPLNTIIFMGR	F1	2	446	457
ANT3_HUMAN	P01008	SERPINC1	Antithrombin-III	EVPLNTIIFMGR	F3	2	446	457
ANT3_HUMAN	P01008	SERPINC1	Antithrombin-III	FATTFYQHLADSK	F1	2	90	102
ANT3_HUMAN	P01008	SERPINC1	Antithrombin-III	FATTFYQHLADSK	F1	3	90	102
ANT3_HUMAN	P01008	SERPINC1	Antithrombin-III	FRIEDGFSLK	F1	3	355	364
ANT3_HUMAN	P01008	SERPINC1	Antithrombin-III	FRIEDGFSLK	F3	2	355	364
ANT3_HUMAN	P01008	SERPINC1	Antithrombin-III	FRIEDGFSLK	F3	3	355	364
ANT3_HUMAN	P01008	SERPINC1	Antithrombin-III	GDDITMVLILPKPEK	F1	2	308	322
ANT3_HUMAN	P01008	SERPINC1	Antithrombin-III	GDDITMVLILPKPEK	F3	2	308	322
ANT3_HUMAN	P01008	SERPINC1	Antithrombin-III	GDDITMVLILPKPEK	F3	3	308	322
ANT3_HUMAN	P01008	SERPINC1	Antithrombin-III	IEDGFSLK	F1	2	357	364
ANT3_HUMAN	P01008	SERPINC1	Antithrombin-III	IEDGFSLK	F2	2	357	364
ANT3_HUMAN	P01008	SERPINC1	Antithrombin-III	ITDVIPSEAINELTVLVLVNTIYFK	F1	3	230	254
ANT3_HUMAN	P01008	SERPINC1	Antithrombin-III	LPGIVAEGR	F2	2	383	391
ANT3_HUMAN	P01008	SERPINC1	Antithrombin-III	LPGIVAEGRDDLYVSDAFHK	F3	3	383	402
ANT3_HUMAN	P01008	SERPINC1	Antithrombin-III	LQPLDFK	F1	2	202	208
ANT3_HUMAN	P01008	SERPINC1	Antithrombin-III	LQPLDFK	F3	2	202	208
ANT3_HUMAN	P01008	SERPINC1	Antithrombin-III	RVAEGTQVLELPFK	F3	3	294	307
ANT3_HUMAN	P01008	SERPINC1	Antithrombin-III	RVWELSK	F1	2	79	85
ANT3_HUMAN	P01008	SERPINC1	Antithrombin-III	RVWELSK	F3	2	79	85
ANT3_HUMAN	P01008	SERPINC1	Antithrombin-III	SKLPGIVAEGR	F1	2	381	391
ANT3_HUMAN	P01008	SERPINC1	Antithrombin-III	SKLPGIVAEGR	F2	2	381	391
ANT3_HUMAN	P01008	SERPINC1	Antithrombin-III	VAEGTQVLELPFK	F1	2	295	307
ANT3_HUMAN	P01008	SERPINC1	Antithrombin-III	VAEGTQVLELPFKGDDITMVLILPKPEK	F1	3	295	322
ANT3_HUMAN	P01008	SERPINC1	Antithrombin-III	VAEGTQVLELPFKGDDITMVLILPKPEK	F1	4	295	322
ANXA1_HUMAN	P04083	ANXA1	Annexin A1	GVDEATIIDILTK	F3	2	59	71
APOA1_HUMAN	P02647	APOA1	Apolipoprotein A-I	AKPALEDLR	F2	2	231	239
APOA1_HUMAN	P02647	APOA1	Apolipoprotein A-I	AKPALEDLR	F3	2	231	239
APOA1_HUMAN	P02647	APOA1	Apolipoprotein A-I	ATEHLSTLSEK	F2	2	220	230
APOA1_HUMAN	P02647	APOA1	Apolipoprotein A-I	ATEHLSTLSEK	F2	3	220	230
APOA1_HUMAN	P02647	APOA1	Apolipoprotein A-I	DLATVYVDVLK	F1	2	37	47
APOA1_HUMAN	P02647	APOA1	Apolipoprotein A-I	DLATVYVDVLK	F3	2	37	47
APOA1_HUMAN	P02647	APOA1	Apolipoprotein A-I	DYVSQFEGSALGK	F2	2	52	64
APOA1_HUMAN	P02647	APOA1	Apolipoprotein A-I	EQLGPVTQEFWDNLEKETEGLR	F3	3	86	107
APOA1_HUMAN	P02647	APOA1	Apolipoprotein A-I	KWQEEMELYR	F2	3	131	140
APOA1_HUMAN	P02647	APOA1	Apolipoprotein A-I	LEALKENGGAR	F2	2	202	212
APOA1_HUMAN	P02647	APOA1	Apolipoprotein A-I	LHELQEK	F2	2	158	164
APOA1_HUMAN	P02647	APOA1	Apolipoprotein A-I	LLDNWDSVTSTFSK	F1	2	70	83
APOA1_HUMAN	P02647	APOA1	Apolipoprotein A-I	LLDNWDSVTSTFSK	F3	2	70	83
APOA1_HUMAN	P02647	APOA1	Apolipoprotein A-I	LREQLGPVTQEFWDNLEK	F1	3	84	101
APOA1_HUMAN	P02647	APOA1	Apolipoprotein A-I	LREQLGPVTQEFWDNLEK	F3	3	84	101
APOA1_HUMAN	P02647	APOA1	Apolipoprotein A-I	LSPLGEEMR	F1	2	165	173
APOA1_HUMAN	P02647	APOA1	Apolipoprotein A-I	LSPLGEEMR	F2	2	165	173
APOA1_HUMAN	P02647	APOA1	Apolipoprotein A-I	QGLLPVLESFK	F1	2	240	250
APOA1_HUMAN	P02647	APOA1	Apolipoprotein A-I	QGLLPVLESFK	F3	2	240	250
APOA1_HUMAN	P02647	APOA1	Apolipoprotein A-I	THLAPYSDELR	F1	3	185	195
APOA1_HUMAN	P02647	APOA1	Apolipoprotein A-I	THLAPYSDELR	F2	2	185	195
APOA1_HUMAN	P02647	APOA1	Apolipoprotein A-I	VEPLRAELQEGAR	F2	2	143	155
APOA1_HUMAN	P02647	APOA1	Apolipoprotein A-I	VEPLRAELQEGAR	F2	3	143	155
APOA1_HUMAN	P02647	APOA1	Apolipoprotein A-I	VQPYLDDFQK	F1	2	121	130
APOA1_HUMAN	P02647	APOA1	Apolipoprotein A-I	VQPYLDDFQKK	F3	3	121	131
APOA1_HUMAN	P02647	APOA1	Apolipoprotein A-I	VSFLSALEEYTK	F1	2	251	262
APOA1_HUMAN	P02647	APOA1	Apolipoprotein A-I	VSFLSALEEYTK	F3	2	251	262
APOA1_HUMAN	P02647	APOA1	Apolipoprotein A-I	VSFLSALEEYTKK	F1	3	251	263
APOA1_HUMAN	P02647	APOA1	Apolipoprotein A-I	WQEEMELYR	F2	2	132	140
APOA2_HUMAN	P02652	APOA2	Apolipoprotein A-II	AGTELVNFLSYFVELGTQPATQ	F1	3	79	100
APOA2_HUMAN	P02652	APOA2	Apolipoprotein A-II	EQLTPLIK	F2	2	70	77
APOA4_HUMAN	P06727	APOA4	Apolipoprotein A-IV	IDQTVEELRR	F2	2	212	221
APOA4_HUMAN	P06727	APOA4	Apolipoprotein A-IV	KLVPFATELHER	F1	3	79	90
APOA4_HUMAN	P06727	APOA4	Apolipoprotein A-IV	KLVPFATELHER	F3	3	79	90
APOA4_HUMAN	P06727	APOA4	Apolipoprotein A-IV	LAPLAEDVR	F2	2	267	275
APOA4_HUMAN	P06727	APOA4	Apolipoprotein A-IV	LEPYADQLR	F2	2	135	143
APOA4_HUMAN	P06727	APOA4	Apolipoprotein A-IV	LGPHAGDVEGHLSFLEK	F1	3	329	345
APOA4_HUMAN	P06727	APOA4	Apolipoprotein A-IV	LGPHAGDVEGHLSFLEK	F3	2	329	345
APOA4_HUMAN	P06727	APOA4	Apolipoprotein A-IV	LLPHANEVSQK	F2	2	113	123
APOA4_HUMAN	P06727	APOA4	Apolipoprotein A-IV	LTPYADEFK	F2	2	201	209
APOA4_HUMAN	P06727	APOA4	Apolipoprotein A-IV	LVPFATELHER	F1	3	80	90
APOA4_HUMAN	P06727	APOA4	Apolipoprotein A-IV	LVPFATELHER	F3	2	80	90
APOA4_HUMAN	P06727	APOA4	Apolipoprotein A-IV	SLAPYAQDTQEK	F2	2	222	233
APOB_HUMAN	P04114	APOB	Apolipoprotein B-100	AALTELSLGSAYQAMILGVDSK	F1	2	1703	1724
APOB_HUMAN	P04114	APOB	Apolipoprotein B-100	ADSVVDLLSYNVQGSGETTYDHK	F3	3	1393	1415
APOB_HUMAN	P04114	APOB	Apolipoprotein B-100	ADYVETVLDSTCSSTVQFLEYELNVLGTHK	F3	3	3906	3935
APOB_HUMAN	P04114	APOB	Apolipoprotein B-100	AEPLAFTFSHDYK	F3	3	1935	1947
APOB_HUMAN	P04114	APOB	Apolipoprotein B-100	AHLDIAGSLEGHLR	F1	2	3657	3670
APOB_HUMAN	P04114	APOB	Apolipoprotein B-100	AHLDIAGSLEGHLR	F1	3	3657	3670
APOB_HUMAN	P04114	APOB	Apolipoprotein B-100	AHLDIAGSLEGHLR	F3	2	3657	3670
APOB_HUMAN	P04114	APOB	Apolipoprotein B-100	AHLDIAGSLEGHLR	F3	3	3657	3670
APOB_HUMAN	P04114	APOB	Apolipoprotein B-100	AQIPILR	F1	2	3431	3437
APOB_HUMAN	P04114	APOB	Apolipoprotein B-100	AQIPILR	F3	2	3431	3437
APOB_HUMAN	P04114	APOB	Apolipoprotein B-100	AQNLYQELLTQEGQASFQGLKDNVFDGLVR	F1	3	4148	4177
APOB_HUMAN	P04114	APOB	Apolipoprotein B-100	ASGSLPYTQTLQDHLNSLK	F1	3	1241	1259
APOB_HUMAN	P04114	APOB	Apolipoprotein B-100	ASGSLPYTQTLQDHLNSLK	F3	3	1241	1259
APOB_HUMAN	P04114	APOB	Apolipoprotein B-100	ATFQTPDFIVPLTDLR	F3	2	2610	2625
APOB_HUMAN	P04114	APOB	Apolipoprotein B-100	ATLYALSHAVNNYHK	F1	2	440	454
APOB_HUMAN	P04114	APOB	Apolipoprotein B-100	ATLYALSHAVNNYHK	F1	3	440	454
APOB_HUMAN	P04114	APOB	Apolipoprotein B-100	AVSMPSFSILGSDVR	F1	2	3277	3291
APOB_HUMAN	P04114	APOB	Apolipoprotein B-100	DEPTYILNIK	F2	2	148	157
APOB_HUMAN	P04114	APOB	Apolipoprotein B-100	DFSLWEK	F3	2	3149	3155
APOB_HUMAN	P04114	APOB	Apolipoprotein B-100	DNVFDGLVR	F2	2	4169	4177
APOB_HUMAN	P04114	APOB	Apolipoprotein B-100	EELCTMFIR	F3	2	4214	4222
APOB_HUMAN	P04114	APOB	Apolipoprotein B-100	EFNLQNMGLPDFHIPENLFLK	F1	3	1260	1280
APOB_HUMAN	P04114	APOB	Apolipoprotein B-100	ENFAGEATLQR	F2	2	3548	3558
APOB_HUMAN	P04114	APOB	Apolipoprotein B-100	EQHLFLPFSYK	F1	2	263	273
APOB_HUMAN	P04114	APOB	Apolipoprotein B-100	EQHLFLPFSYK	F1	3	263	273
APOB_HUMAN	P04114	APOB	Apolipoprotein B-100	ESQLPTVMDFR	F3	2	621	631
APOB_HUMAN	P04114	APOB	Apolipoprotein B-100	EVGTVLSQVYSK	F3	2	4223	4234
APOB_HUMAN	P04114	APOB	Apolipoprotein B-100	FDHTNSLNIAGLSLDFSSK	F1	2	1751	1769
APOB_HUMAN	P04114	APOB	Apolipoprotein B-100	FDHTNSLNIAGLSLDFSSK	F1	3	1751	1769
APOB_HUMAN	P04114	APOB	Apolipoprotein B-100	FFSLLSGSLNSHGLELNADILGTDK	F1	3	1611	1635
APOB_HUMAN	P04114	APOB	Apolipoprotein B-100	FLDMLIK	F1	2	2419	2425
APOB_HUMAN	P04114	APOB	Apolipoprotein B-100	FLDSNIK	F3	2	1430	1436
APOB_HUMAN	P04114	APOB	Apolipoprotein B-100	FRETLEDTR	F2	2	2512	2520
APOB_HUMAN	P04114	APOB	Apolipoprotein B-100	FSDEGTHESQISFTIEGPLTSFGLSNK	F1	3	2936	2962
APOB_HUMAN	P04114	APOB	Apolipoprotein B-100	FSVPAGIVIPSFQALTAR	F1	2	3869	3886
APOB_HUMAN	P04114	APOB	Apolipoprotein B-100	GFEPTLEALFGK	F3	2	696	707
APOB_HUMAN	P04114	APOB	Apolipoprotein B-100	GIISALLVPPETEEAK	F3	2	159	174
APOB_HUMAN	P04114	APOB	Apolipoprotein B-100	GLLIFDASSSWGPQMSASVHLDSK	F1	3	1451	1474
APOB_HUMAN	P04114	APOB	Apolipoprotein B-100	GMTRPLSTLISSSQSCQYTLDAK	F1	3	230	252
APOB_HUMAN	P04114	APOB	Apolipoprotein B-100	HFVINLIGDFEVAEK	F3	3	2319	2333
APOB_HUMAN	P04114	APOB	Apolipoprotein B-100	HIQNIDIQHLAGK	F1	3	2272	2284
APOB_HUMAN	P04114	APOB	Apolipoprotein B-100	HIYAISSAALSASYK	F1	2	1838	1852
APOB_HUMAN	P04114	APOB	Apolipoprotein B-100	HIYAISSAALSASYK	F1	3	1838	1852
APOB_HUMAN	P04114	APOB	Apolipoprotein B-100	HLIDSLIDFLNFPR	F1	3	4188	4201
APOB_HUMAN	P04114	APOB	Apolipoprotein B-100	IAELSATAQEIIK	F3	2	4466	4478
APOB_HUMAN	P04114	APOB	Apolipoprotein B-100	IEIPLPFGGK	F3	2	1296	1305
APOB_HUMAN	P04114	APOB	Apolipoprotein B-100	IGVELTGR	F1	2	2005	2012
APOB_HUMAN	P04114	APOB	Apolipoprotein B-100	IGVELTGR	F2	2	2005	2012
APOB_HUMAN	P04114	APOB	Apolipoprotein B-100	IHSGSFQSQVELSNDQEK	F1	3	3639	3656
APOB_HUMAN	P04114	APOB	Apolipoprotein B-100	ILGEELGFASLHDLQLLGK	F1	3	779	797
APOB_HUMAN	P04114	APOB	Apolipoprotein B-100	INNQLTLDSNTK	F2	2	2877	2888
APOB_HUMAN	P04114	APOB	Apolipoprotein B-100	ITENDIQIALDDAK	F2	2	2151	2164
APOB_HUMAN	P04114	APOB	Apolipoprotein B-100	ITEVALMGHLSCDTK	F1	3	1101	1115
APOB_HUMAN	P04114	APOB	Apolipoprotein B-100	ITEVALMGHLSCDTK	F3	3	1101	1115
APOB_HUMAN	P04114	APOB	Apolipoprotein B-100	ITLPDFR	F3	2	2706	2712
APOB_HUMAN	P04114	APOB	Apolipoprotein B-100	IYSLWEHSTK	F1	3	3559	3568
APOB_HUMAN	P04114	APOB	Apolipoprotein B-100	IYSLWEHSTK	F3	3	3559	3568
APOB_HUMAN	P04114	APOB	Apolipoprotein B-100	LAAYLMLMR	F1	2	559	567
APOB_HUMAN	P04114	APOB	Apolipoprotein B-100	LALWGEHTGQLYSK	F1	2	1917	1930
APOB_HUMAN	P04114	APOB	Apolipoprotein B-100	LALWGEHTGQLYSK	F1	3	1917	1930
APOB_HUMAN	P04114	APOB	Apolipoprotein B-100	LALWGEHTGQLYSK	F3	2	1917	1930
APOB_HUMAN	P04114	APOB	Apolipoprotein B-100	LALWGEHTGQLYSK	F3	3	1917	1930
APOB_HUMAN	P04114	APOB	Apolipoprotein B-100	LATALSLSNK	F1	2	3395	3404
APOB_HUMAN	P04114	APOB	Apolipoprotein B-100	LATALSLSNK	F3	2	3395	3404
APOB_HUMAN	P04114	APOB	Apolipoprotein B-100	LDFSSQADLR	F2	2	2898	2907
APOB_HUMAN	P04114	APOB	Apolipoprotein B-100	LDNIYSSDK	F2	2	1770	1778
APOB_HUMAN	P04114	APOB	Apolipoprotein B-100	LDVTTSIGR	F2	2	3690	3698
APOB_HUMAN	P04114	APOB	Apolipoprotein B-100	LEIQSQVDSQHVGHSVLTAK	F1	3	2986	3005
APOB_HUMAN	P04114	APOB	Apolipoprotein B-100	LEIQSQVDSQHVGHSVLTAK	F3	2	2986	3005
APOB_HUMAN	P04114	APOB	Apolipoprotein B-100	LEIQSQVDSQHVGHSVLTAK	F3	3	2986	3005
APOB_HUMAN	P04114	APOB	Apolipoprotein B-100	LELELRPTGEIEQYSVSATYELQR	F3	3	1001	1024
APOB_HUMAN	P04114	APOB	Apolipoprotein B-100	LEVLNFDFQANAQLSNPK	F3	2	2801	2818
APOB_HUMAN	P04114	APOB	Apolipoprotein B-100	LFLEETK	F2	2	2468	2474
APOB_HUMAN	P04114	APOB	Apolipoprotein B-100	LHVAGNLK	F2	2	1821	1828
APOB_HUMAN	P04114	APOB	Apolipoprotein B-100	LHVAGNLK	F3	2	1821	1828
APOB_HUMAN	P04114	APOB	Apolipoprotein B-100	LIDVISMYR	F1	2	4262	4270
APOB_HUMAN	P04114	APOB	Apolipoprotein B-100	LIDVISMYR	F3	2	4262	4270
APOB_HUMAN	P04114	APOB	Apolipoprotein B-100	LIVAMSSWLQK	F1	2	1230	1240
APOB_HUMAN	P04114	APOB	Apolipoprotein B-100	LLLQMDSSATAYGSTVSK	F1	2	1146	1163
APOB_HUMAN	P04114	APOB	Apolipoprotein B-100	LLSGGNTLHLVSTTK	F1	2	935	949
APOB_HUMAN	P04114	APOB	Apolipoprotein B-100	LLSGGNTLHLVSTTK	F1	3	935	949
APOB_HUMAN	P04114	APOB	Apolipoprotein B-100	LLSGGNTLHLVSTTK	F3	3	935	949
APOB_HUMAN	P04114	APOB	Apolipoprotein B-100	LNDLNSVLVMPTFHVPFTDLQVPSCK	F1	3	3737	3762
APOB_HUMAN	P04114	APOB	Apolipoprotein B-100	LNELSFK	F2	2	2404	2410
APOB_HUMAN	P04114	APOB	Apolipoprotein B-100	LNGEIQALELPQK	F1	2	2450	2462
APOB_HUMAN	P04114	APOB	Apolipoprotein B-100	LNGEIQALELPQK	F2	2	2450	2462
APOB_HUMAN	P04114	APOB	Apolipoprotein B-100	LNTDIAGLASAIDMSTNYNSDSLHFSNVFR	F1	3	1868	1897
APOB_HUMAN	P04114	APOB	Apolipoprotein B-100	LPQQANDYLNSFNWER	F1	2	2118	2133
APOB_HUMAN	P04114	APOB	Apolipoprotein B-100	LPQQANDYLNSFNWER	F3	2	2118	2133
APOB_HUMAN	P04114	APOB	Apolipoprotein B-100	LPYTIITTPPLK	F1	2	3137	3148
APOB_HUMAN	P04114	APOB	Apolipoprotein B-100	LRLEPLK	F1	2	1814	1820
APOB_HUMAN	P04114	APOB	Apolipoprotein B-100	LSLESLTSYFSIESSTK	F1	2	3481	3497
APOB_HUMAN	P04114	APOB	Apolipoprotein B-100	LSNVLQQVK	F3	2	2377	2385
APOB_HUMAN	P04114	APOB	Apolipoprotein B-100	LTISEQNIQR	F1	2	335	344
APOB_HUMAN	P04114	APOB	Apolipoprotein B-100	LTISEQNIQR	F2	2	335	344
APOB_HUMAN	P04114	APOB	Apolipoprotein B-100	LTLDIQNKK	F3	2	1092	1100
APOB_HUMAN	P04114	APOB	Apolipoprotein B-100	LVELAHQYK	F1	2	2361	2369
APOB_HUMAN	P04114	APOB	Apolipoprotein B-100	LVELAHQYK	F3	2	2361	2369
APOB_HUMAN	P04114	APOB	Apolipoprotein B-100	LVGFIDDAVK	F3	2	2393	2402
APOB_HUMAN	P04114	APOB	Apolipoprotein B-100	MGLAFESTK	F3	2	306	314
APOB_HUMAN	P04114	APOB	Apolipoprotein B-100	MTSNFPVDLSDYPK	F3	2	1189	1202
APOB_HUMAN	P04114	APOB	Apolipoprotein B-100	NFVASHIANILNSEELDIQDLKK	F3	3	591	613
APOB_HUMAN	P04114	APOB	Apolipoprotein B-100	NFVASHIANILNSEELDIQDLKK	F3	4	591	613
APOB_HUMAN	P04114	APOB	Apolipoprotein B-100	NHLQLEGLFFTNGEHTSK	F3	2	3569	3586
APOB_HUMAN	P04114	APOB	Apolipoprotein B-100	NIILPVYDK	F3	2	3674	3682
APOB_HUMAN	P04114	APOB	Apolipoprotein B-100	NIQEYLSILTDPDGK	F3	2	4447	4461
APOB_HUMAN	P04114	APOB	Apolipoprotein B-100	NNALDFVTK	F2	2	3213	3221
APOB_HUMAN	P04114	APOB	Apolipoprotein B-100	NQDVHSINLPFFETLQEYFER	F1	3	2063	2083
APOB_HUMAN	P04114	APOB	Apolipoprotein B-100	NSLFFSAQPFEITASTNNEGNLK	F1	3	3035	3057
APOB_HUMAN	P04114	APOB	Apolipoprotein B-100	NTLELSNGVIVK	F1	2	2865	2876
APOB_HUMAN	P04114	APOB	Apolipoprotein B-100	NTLELSNGVIVK	F2	2	2865	2876
APOB_HUMAN	P04114	APOB	Apolipoprotein B-100	NYQLYK	F2	2	636	641
APOB_HUMAN	P04114	APOB	Apolipoprotein B-100	QTIIVVLENVQR	F3	2	2086	2097
APOB_HUMAN	P04114	APOB	Apolipoprotein B-100	RGIISALLVPPETEEAK	F3	3	158	174
APOB_HUMAN	P04114	APOB	Apolipoprotein B-100	SEILAHWSPAK	F3	3	1135	1145
APOB_HUMAN	P04114	APOB	Apolipoprotein B-100	SEYQADYESLR	F2	2	1600	1610
APOB_HUMAN	P04114	APOB	Apolipoprotein B-100	SLHMYANR	F3	2	1203	1210
APOB_HUMAN	P04114	APOB	Apolipoprotein B-100	SLWDFLK	F1	2	3683	3689
APOB_HUMAN	P04114	APOB	Apolipoprotein B-100	SNTVASLHTEK	F2	2	2854	2864
APOB_HUMAN	P04114	APOB	Apolipoprotein B-100	SPAFTDLHLR	F3	2	3980	3989
APOB_HUMAN	P04114	APOB	Apolipoprotein B-100	SVSDGIAALDLNAVANK	F3	2	3830	3846
APOB_HUMAN	P04114	APOB	Apolipoprotein B-100	TEHGSEMLFFGNAIEGK	F3	3	2837	2853
APOB_HUMAN	P04114	APOB	Apolipoprotein B-100	TEVIPPLIENR	F2	2	950	960
APOB_HUMAN	P04114	APOB	Apolipoprotein B-100	TGISPLALIK	F1	2	220	229
APOB_HUMAN	P04114	APOB	Apolipoprotein B-100	TGISPLALIK	F3	2	220	229
APOB_HUMAN	P04114	APOB	Apolipoprotein B-100	TIHDLHLFIENIDFNK	F1	3	2225	2240
APOB_HUMAN	P04114	APOB	Apolipoprotein B-100	TIHDLHLFIENIDFNK	F1	4	2225	2240
APOB_HUMAN	P04114	APOB	Apolipoprotein B-100	TIHDLHLFIENIDFNK	F3	4	2225	2240
APOB_HUMAN	P04114	APOB	Apolipoprotein B-100	TILGTMPAFEVSLQALQK	F1	2	2592	2609
APOB_HUMAN	P04114	APOB	Apolipoprotein B-100	TLADLTLLDSPIK	F1	2	2013	2025
APOB_HUMAN	P04114	APOB	Apolipoprotein B-100	TLADLTLLDSPIK	F3	2	2013	2025
APOB_HUMAN	P04114	APOB	Apolipoprotein B-100	TLQGIPQMIGEVIR	F3	2	805	818
APOB_HUMAN	P04114	APOB	Apolipoprotein B-100	TPALHFK	F3	2	1318	1324
APOB_HUMAN	P04114	APOB	Apolipoprotein B-100	TQFNNNEYSQDLDAYNTK	F2	2	1985	2002
APOB_HUMAN	P04114	APOB	Apolipoprotein B-100	TSSFALNLPTLPEVK	F3	2	3776	3790
APOB_HUMAN	P04114	APOB	Apolipoprotein B-100	VEDIPLAR	F2	2	2698	2705
APOB_HUMAN	P04114	APOB	Apolipoprotein B-100	VELEVPQLCSFILK	F3	2	80	93
APOB_HUMAN	P04114	APOB	Apolipoprotein B-100	VHANPLLIDVVTYLVALIPEPSAQQLR	F1	3	401	427
APOB_HUMAN	P04114	APOB	Apolipoprotein B-100	VHELIER	F2	2	2341	2347
APOB_HUMAN	P04114	APOB	Apolipoprotein B-100	VIGNMGQTMEQLTPELK	F3	3	491	507
APOB_HUMAN	P04114	APOB	Apolipoprotein B-100	VLLDQLGTTISFER	F1	2	2296	2309
APOB_HUMAN	P04114	APOB	Apolipoprotein B-100	VLLDQLGTTISFER	F3	2	2296	2309
APOB_HUMAN	P04114	APOB	Apolipoprotein B-100	VLVDHFGYTK	F1	2	733	742
APOB_HUMAN	P04114	APOB	Apolipoprotein B-100	VLVDHFGYTK	F3	2	733	742
APOB_HUMAN	P04114	APOB	Apolipoprotein B-100	VNQNLVYESGSLNFSK	F1	2	2970	2985
APOB_HUMAN	P04114	APOB	Apolipoprotein B-100	VNWEEEAASGLLTSLK	F3	2	4056	4071
APOB_HUMAN	P04114	APOB	Apolipoprotein B-100	VNWEEEAASGLLTSLK	F3	3	4056	4071
APOB_HUMAN	P04114	APOB	Apolipoprotein B-100	VPLLLSEPINIIDALEMR	F1	2	2026	2043
APOB_HUMAN	P04114	APOB	Apolipoprotein B-100	VPLLLSEPINIIDALEMR	F1	3	2026	2043
APOB_HUMAN	P04114	APOB	Apolipoprotein B-100	VPSYTLILPSLELPVLHVPR	F1	2	3292	3311
APOB_HUMAN	P04114	APOB	Apolipoprotein B-100	VPSYTLILPSLELPVLHVPR	F1	3	3292	3311
APOB_HUMAN	P04114	APOB	Apolipoprotein B-100	VSALLTPAEQTGTWK	F1	2	1968	1982
APOB_HUMAN	P04114	APOB	Apolipoprotein B-100	YEDGTLSLTSTSDLQSGIIK	F3	2	1537	1556
APOB_HUMAN	P04114	APOB	Apolipoprotein B-100	YEGLQEWEGK	F2	2	3964	3973
APOB_HUMAN	P04114	APOB	Apolipoprotein B-100	YGMVAQVTQTLK	F3	2	276	287
APOB_HUMAN	P04114	APOB	Apolipoprotein B-100	YHWEHTGLTLR	F1	3	4088	4098
APOB_HUMAN	P04114	APOB	Apolipoprotein B-100	YHWEHTGLTLR	F3	2	4088	4098
APOB_HUMAN	P04114	APOB	Apolipoprotein B-100	YHWEHTGLTLR	F3	3	4088	4098
APOC1_HUMAN	P02654	APOC1	Apolipoprotein C-I	EFGNTLEDK	F1	2	39	47
APOC2_HUMAN	P02655	APOC2	Apolipoprotein C-II	LRDLYSK	F2	2	71	77
APOC3_HUMAN	P02656	APOC3	Apolipoprotein C-III	DALSSVQESQVAQQAR	F2	2	45	60
APOC3_HUMAN	P02656	APOC3	Apolipoprotein C-III	DALSSVQESQVAQQAR	F2	3	45	60
APOC3_HUMAN	P02656	APOC3	Apolipoprotein C-III	GWVTDGFSSLK	F3	2	61	71
APOC4_HUMAN	P55056	APOC4	Apolipoprotein C-IV	ELLETVVNR	F2	2	56	64
APOE_HUMAN	P02649	APOE	Apolipoprotein E	AATVGSLAGQPLQER	F1	2	210	224
APOE_HUMAN	P02649	APOE	Apolipoprotein E	AATVGSLAGQPLQER	F2	2	210	224
APOE_HUMAN	P02649	APOE	Apolipoprotein E	FWDYLR	F1	2	51	56
APOE_HUMAN	P02649	APOE	Apolipoprotein E	GEVQAMLGQSTEELR	F2	2	138	152
APOE_HUMAN	P02649	APOE	Apolipoprotein E	LAVYQAGAR	F3	2	177	185
APOE_HUMAN	P02649	APOE	Apolipoprotein E	SELEEQLTPVAEETR	F1	2	94	108
APOE_HUMAN	P02649	APOE	Apolipoprotein E	VEQAVETEPEPELR	F1	2	20	33
APOE_HUMAN	P02649	APOE	Apolipoprotein E	WELALGR	F1	2	44	50
APOE_HUMAN	P02649	APOE	Apolipoprotein E	WELALGR	F3	2	44	50
APOE_HUMAN	P02649	APOE	Apolipoprotein E	WVQTLSEQVQEELLSSQVTQELR	F3	3	57	79
APOF_HUMAN	Q13790	APOF	Apolipoprotein F	SGVQQLIQYYQDQK	F1	2	251	264
APOH_HUMAN	P02749	APOH	Beta-2-glycoprotein 1	ATFGCHDGYSLDGPEEIECTK	F2	2	230	250
APOH_HUMAN	P02749	APOH	Beta-2-glycoprotein 1	ATFGCHDGYSLDGPEEIECTK	F2	3	230	250
APOH_HUMAN	P02749	APOH	Beta-2-glycoprotein 1	FICPLTGLWPINTLK	F1	2	64	78
APOH_HUMAN	P02749	APOH	Beta-2-glycoprotein 1	TCPKPDDLPFSTVVPLK	F1	3	22	38
APOH_HUMAN	P02749	APOH	Beta-2-glycoprotein 1	TCPKPDDLPFSTVVPLK	F3	2	22	38
APOH_HUMAN	P02749	APOH	Beta-2-glycoprotein 1	TCPKPDDLPFSTVVPLK	F3	3	22	38
APOH_HUMAN	P02749	APOH	Beta-2-glycoprotein 1	VCPFAGILENGAVR	F3	3	83	96
APOL1_HUMAN	O14791	APOL1	Apolipoprotein L1	ALADGVQKVHK	F1	2	160	170
APOL1_HUMAN	O14791	APOL1	Apolipoprotein L1	VQQNVPSGTDTGDPQSKPLGDWAAGTMDPESSIFIEDAIK	F3	3	34	73
APOM_HUMAN	O95445	APOM	Apolipoprotein M	EELATFDPVDNIVFNMAAGSAPMQLHLR	F1	3	58	85
APOM_HUMAN	O95445	APOM	Apolipoprotein M	FLLYNR	F1	2	144	149
APOM_HUMAN	O95445	APOM	Apolipoprotein M	WIYHLTEGSTDLR	F1	3	100	112
APOM_HUMAN	O95445	APOM	Apolipoprotein M	WIYHLTEGSTDLR	F3	3	100	112
ATRN_HUMAN	O75882	ATRN	Attractin	LADDLYR	F2	2	530	536
ATRN_HUMAN	O75882	ATRN	Attractin	SCALDQNCQWEPR	F2	2	764	776
ATS13_HUMAN	Q76LX8	ADAMTS13	A disintegrin and metalloproteinase with thrombospondin motifs 13	YVLTNLNIGAELLR	F1	2	103	116
ATS13_HUMAN	Q76LX8	ADAMTS13	A disintegrin and metalloproteinase with thrombospondin motifs 13	YVVAGKMSISPNTTYPSLLEDGR	F3	2	603	625
B2MG_HUMAN	P61769	B2M	Beta-2-microglobulin	SNFLNCYVSGFHPSDIEVDLLK	F1	3	40	61
B3AT_HUMAN	P02730	SLC4A1	Band 3 anion transport protein	LQEAAELEAVELPVPIR	F1	2	247	263
BGH3_HUMAN	Q15582	TGFBI	Transforming growth factor-beta-induced protein ig-h3	ILGDPEALR	F2	2	296	304
BIN2_HUMAN	Q9UBW5	BIN2	Bridging integrator 2	IGCYVTIFQNISNLR	F1	2	203	217
BLVRB_HUMAN	P30043	BLVRB	Flavin reductase (NADPH)	YVAVMPPHIGDQPLTGAYTVTLDGR	F1	3	146	170
C1QA_HUMAN	P02745	C1QA	Complement C1q subcomponent subunit A	GHIYQGSEADSVFSGFLIFPSA	F1	2	224	245
C1QA_HUMAN	P02745	C1QA	Complement C1q subcomponent subunit A	GLFQVVSGGMVLQLQQGDQVWVEKDPK	F1	3	196	222
C1QB_HUMAN	P02746	C1QB	Complement C1q subcomponent subunit B	GNLCVNLMR	F1	2	178	186
C1QB_HUMAN	P02746	C1QB	Complement C1q subcomponent subunit B	LEQGENVFLQATDK	F2	2	216	229
C1QB_HUMAN	P02746	C1QB	Complement C1q subcomponent subunit B	TINVPLRR	F3	2	129	136
C1QB_HUMAN	P02746	C1QB	Complement C1q subcomponent subunit B	VPGLYYFTYHASSR	F1	3	164	177
C1QC_HUMAN	P02747	C1QC	Complement C1q subcomponent subunit C	FNAVLTNPQGDYDTSTGK	F1	2	140	157
C1QC_HUMAN	P02747	C1QC	Complement C1q subcomponent subunit C	FNAVLTNPQGDYDTSTGK	F3	2	140	157
C1QC_HUMAN	P02747	C1QC	Complement C1q subcomponent subunit C	TNQVNSGGVLLR	F2	2	199	210
C1R_HUMAN	P00736	C1R	Complement C1r subcomponent	FLEPFDIDDHQQVHCPYDQLQIYANGK	F3	4	236	262
C1R_HUMAN	P00736	C1R	Complement C1r subcomponent	LFGEVTSPLFPKPYPNNFETTTVITVPTGYR	F1	3	25	55
C1R_HUMAN	P00736	C1R	Complement C1r subcomponent	LPVANPQACENWLR	F1	2	612	625
C1R_HUMAN	P00736	C1R	Complement C1r subcomponent	LPVANPQACENWLR	F3	2	612	625
C1R_HUMAN	P00736	C1R	Complement C1r subcomponent	MDVFSQNMFCAGHPSLK	F1	3	630	646
C1R_HUMAN	P00736	C1R	Complement C1r subcomponent	QGYQLIEGNQVLHSFTAVCQDDGTWHR	F3	3	340	366
C1R_HUMAN	P00736	C1R	Complement C1r subcomponent	QGYQLIEGNQVLHSFTAVCQDDGTWHR	F3	4	340	366
C1R_HUMAN	P00736	C1R	Complement C1r subcomponent	QRPPDLDTSSNAVDLLFFTDESGDSR	F3	3	271	296
C1R_HUMAN	P00736	C1R	Complement C1r subcomponent	VLNYVDWIK	F1	2	690	698
C1R_HUMAN	P00736	C1R	Complement C1r subcomponent	VLNYVDWIKK	F1	2	690	699
C1R_HUMAN	P00736	C1R	Complement C1r subcomponent	WILTAAHTLYPK	F1	2	496	507
C1R_HUMAN	P00736	C1R	Complement C1r subcomponent	WILTAAHTLYPK	F1	3	496	507
C1RL_HUMAN	Q9NZP8	C1RL	Complement C1r subcomponent-like protein	LGNFPWQAFTSIHGR	F1	3	253	267
C1RL_HUMAN	Q9NZP8	C1RL	Complement C1r subcomponent-like protein	WILTAAHTIYPK	F1	2	277	288
C1RL_HUMAN	Q9NZP8	C1RL	Complement C1r subcomponent-like protein	WILTAAHTIYPK	F1	3	277	288
C1S_HUMAN	P09871	C1S	Complement C1s subcomponent	FYAAGLVSWGPQCGTYGLYTR	F1	2	647	667
C1S_HUMAN	P09871	C1S	Complement C1s subcomponent	GFQVVVTLR	F1	2	211	219
C1S_HUMAN	P09871	C1S	Complement C1s subcomponent	LLEVPEGR	F2	2	516	523
C1S_HUMAN	P09871	C1S	Complement C1s subcomponent	LPVAPLRK	F1	2	587	594
C1S_HUMAN	P09871	C1S	Complement C1s subcomponent	LPVAPLRK	F3	2	587	594
C1S_HUMAN	P09871	C1S	Complement C1s subcomponent	MLTPEHVFIHPGWK	F1	2	502	515
C1S_HUMAN	P09871	C1S	Complement C1s subcomponent	MLTPEHVFIHPGWK	F1	3	502	515
C1S_HUMAN	P09871	C1S	Complement C1s subcomponent	MLTPEHVFIHPGWK	F1	4	502	515
C1S_HUMAN	P09871	C1S	Complement C1s subcomponent	QFGPYCGHGFPGPLNIETK	F3	3	246	264
C1S_HUMAN	P09871	C1S	Complement C1s subcomponent	SNALDIIFQTDLTGQK	F3	2	265	280
C1S_HUMAN	P09871	C1S	Complement C1s subcomponent	TNFDNDIALVR	F2	2	524	534
C1S_HUMAN	P09871	C1S	Complement C1s subcomponent	VEDPESTLFGSVIR	F3	2	370	383
C4BPA_HUMAN	P04003	C4BPA	C4b-binding protein alpha chain	EDVYVVGTVLR	F2	2	319	329
C4BPA_HUMAN	P04003	C4BPA	C4b-binding protein alpha chain	GVGWSHPLPQCEIVK	F1	3	160	174
C4BPA_HUMAN	P04003	C4BPA	C4b-binding protein alpha chain	GVGWSHPLPQCEIVK	F3	2	160	174
C4BPA_HUMAN	P04003	C4BPA	C4b-binding protein alpha chain	GVGWSHPLPQCEIVK	F3	3	160	174
C4BPA_HUMAN	P04003	C4BPA	C4b-binding protein alpha chain	GYILVGQAK	F1	2	457	465
C4BPA_HUMAN	P04003	C4BPA	C4b-binding protein alpha chain	GYILVGQAK	F3	2	457	465
C4BPA_HUMAN	P04003	C4BPA	C4b-binding protein alpha chain	LSLEIEQLELQR	F1	2	574	585
C4BPA_HUMAN	P04003	C4BPA	C4b-binding protein alpha chain	LSLEIEQLELQR	F3	2	574	585
C4BPA_HUMAN	P04003	C4BPA	C4b-binding protein alpha chain	QSTLDKEL	F1	2	590	597
C4BPA_HUMAN	P04003	C4BPA	C4b-binding protein alpha chain	RLMQCLPNPEDVK	F3	3	554	566
C4BPA_HUMAN	P04003	C4BPA	C4b-binding protein alpha chain	SHSTQTLTCNSDGEWVYNTFCIYK	F3	3	88	111
C4BPA_HUMAN	P04003	C4BPA	C4b-binding protein alpha chain	WTPYQGCEALCCPEPK	F1	2	354	369
C4BPA_HUMAN	P04003	C4BPA	C4b-binding protein alpha chain	WTPYQGCEALCCPEPK	F3	2	354	369
C4BPB_HUMAN	P20851	C4BPB	C4b-binding protein beta chain	ITFMCNDHYILK	F1	3	103	114
C4BPB_HUMAN	P20851	C4BPB	C4b-binding protein beta chain	ITFMCNDHYILK	F3	3	103	114
C4BPB_HUMAN	P20851	C4BPB	C4b-binding protein beta chain	NLCEAMENFMQQLK	F1	2	214	227
CAH1_HUMAN	P00915	CA1	Carbonic anhydrase 1	VLDALQAIK	F3	2	161	169
CAH2_HUMAN	P00918	CA2	Carbonic anhydrase 2	YAAELHLVHWNTK	F1	2	114	126
CAH2_HUMAN	P00918	CA2	Carbonic anhydrase 2	YAAELHLVHWNTK	F1	3	114	126
CAH2_HUMAN	P00918	CA2	Carbonic anhydrase 2	YDPSLKPLSVSYDQATSLR	F1	3	40	58
CAH3_HUMAN	P07451	CA3	Carbonic anhydrase 3	DGIAVIGIFLK	F1	2	138	148
CAH3_HUMAN	P07451	CA3	Carbonic anhydrase 3	IGHENGEFQIFLDALDK	F1	3	149	165
CATA_HUMAN	P04040	CAT	Catalase	FYTEDGNWDLVGNNTPIFFIR	F1	3	136	156
CBG_HUMAN	P08185	SERPINA6	Corticosteroid-binding globulin	AVLQLNEEGVDTAGSTGVTLNLTSKPIILR	F3	3	349	378
CBG_HUMAN	P08185	SERPINA6	Corticosteroid-binding globulin	GLASANVDFAFSLYK	F1	2	38	52
CBG_HUMAN	P08185	SERPINA6	Corticosteroid-binding globulin	HLVALSPK	F3	2	53	60
CBG_HUMAN	P08185	SERPINA6	Corticosteroid-binding globulin	MNTVIAALSR	F1	2	273	282
CBG_HUMAN	P08185	SERPINA6	Corticosteroid-binding globulin	SETEIHQGFQHLHQLFAK	F1	2	101	118
CBG_HUMAN	P08185	SERPINA6	Corticosteroid-binding globulin	SETEIHQGFQHLHQLFAK	F1	3	101	118
CBG_HUMAN	P08185	SERPINA6	Corticosteroid-binding globulin	SETEIHQGFQHLHQLFAK	F1	4	101	118
CBG_HUMAN	P08185	SERPINA6	Corticosteroid-binding globulin	WSAGLTSSQVDLYIPK	F3	2	288	303
CBPB2_HUMAN	Q96IY4	CPB2	Carboxypeptidase B2	DHEELSLVASEAVR	F2	3	329	342
CBPB2_HUMAN	Q96IY4	CPB2	Carboxypeptidase B2	LVDFYVMPVVNVDGYDYSWK	F1	2	214	233
CBPB2_HUMAN	Q96IY4	CPB2	Carboxypeptidase B2	YPLYVLK	F1	2	156	162
CBPB2_HUMAN	Q96IY4	CPB2	Carboxypeptidase B2	YPLYVLK	F3	2	156	162
CBPN_HUMAN	P15169	CPN1	Carboxypeptidase N catalytic chain	IHILPSMNPDGYEVAAAQGPNKPGYLVGR	F1	4	123	151
CCD18_HUMAN	Q5T9S5	CCDC18	Coiled-coil domain-containing protein 18	LQERCGLYK	F2	2	287	295
CD109_HUMAN	Q6YHK3	CD109	CD109 antigen	SIQNQEAFDLDVAVK	F2	2	1274	1288
CD14_HUMAN	P08571	CD14	Monocyte differentiation antigen CD14	ELTLEDLK	F2	2	120	127
CD14_HUMAN	P08571	CD14	Monocyte differentiation antigen CD14	ITGTMPPLPLEATGLALSSLR	F1	2	128	148
CD14_HUMAN	P08571	CD14	Monocyte differentiation antigen CD14	LTVGAAQVPAQLLVGALR	F1	2	94	111
CD14_HUMAN	P08571	CD14	Monocyte differentiation antigen CD14	LTVGAAQVPAQLLVGALR	F1	3	94	111
CD14_HUMAN	P08571	CD14	Monocyte differentiation antigen CD14	SWLAELQQWLKPGLK	F1	2	159	173
CD5L_HUMAN	O43866	CD5L	CD5 antigen-like	EATLQDCPSGPWGK	F1	2	212	225
CD5L_HUMAN	O43866	CD5L	CD5 antigen-like	EATLQDCPSGPWGK	F3	2	212	225
CD5L_HUMAN	O43866	CD5L	CD5 antigen-like	LVGGDNLCSGR	F2	2	246	256
CERU_HUMAN	P00450	CP	Ceruloplasmin	AEEEHLGILGPQLHADVGDK	F2	2	800	819
CERU_HUMAN	P00450	CP	Ceruloplasmin	AEEEHLGILGPQLHADVGDK	F2	3	800	819
CERU_HUMAN	P00450	CP	Ceruloplasmin	ALYLQYTDETFR	F3	2	70	81
CERU_HUMAN	P00450	CP	Ceruloplasmin	DIASGLIGPLIICK	F1	2	188	201
CERU_HUMAN	P00450	CP	Ceruloplasmin	DIASGLIGPLIICK	F1	3	188	201
CERU_HUMAN	P00450	CP	Ceruloplasmin	DIASGLIGPLIICK	F3	2	188	201
CERU_HUMAN	P00450	CP	Ceruloplasmin	DIFTGLIGPMK	F3	2	548	558
CERU_HUMAN	P00450	CP	Ceruloplasmin	DLYSGLIGPLIVCR	F1	2	888	901
CERU_HUMAN	P00450	CP	Ceruloplasmin	DLYSGLIGPLIVCR	F1	3	888	901
CERU_HUMAN	P00450	CP	Ceruloplasmin	DTANLFPQTSLTLHMWPDTEGTFNVECLTTDHYTGGMK	F1	3	673	710
CERU_HUMAN	P00450	CP	Ceruloplasmin	EVGPTNADPVCLAK	F1	2	524	537
CERU_HUMAN	P00450	CP	Ceruloplasmin	EVGPTNADPVCLAK	F2	2	524	537
CERU_HUMAN	P00450	CP	Ceruloplasmin	GAYPLSIEPIGVR	F3	2	469	481
CERU_HUMAN	P00450	CP	Ceruloplasmin	GPEEEHLGILGPVIWAEVGDTIR	F3	3	440	462
CERU_HUMAN	P00450	CP	Ceruloplasmin	KAEEEHLGILGPQLHADVGDK	F2	2	799	819
CERU_HUMAN	P00450	CP	Ceruloplasmin	KAEEEHLGILGPQLHADVGDK	F2	4	799	819
CERU_HUMAN	P00450	CP	Ceruloplasmin	LISVDTEHSNIYLQNGPDR	F1	2	44	62
CERU_HUMAN	P00450	CP	Ceruloplasmin	LISVDTEHSNIYLQNGPDR	F1	3	44	62
CERU_HUMAN	P00450	CP	Ceruloplasmin	LISVDTEHSNIYLQNGPDR	F3	2	44	62
CERU_HUMAN	P00450	CP	Ceruloplasmin	MHSMNGFMYGNQPGLTMCK	F1	3	620	638
CERU_HUMAN	P00450	CP	Ceruloplasmin	MYSVNGYTFGSLPGLSMCAEDR	F1	2	259	280
CERU_HUMAN	P00450	CP	Ceruloplasmin	NLASRPYTFHSHGITYYK	F1	4	111	128
CERU_HUMAN	P00450	CP	Ceruloplasmin	NMATRPYSIHAHGVQTESSTVTPTLPGETLTYVWK	F1	3	826	860
CERU_HUMAN	P00450	CP	Ceruloplasmin	NMATRPYSIHAHGVQTESSTVTPTLPGETLTYVWK	F1	4	826	860
CERU_HUMAN	P00450	CP	Ceruloplasmin	QSEDSTFYLGER	F2	2	721	732
CERU_HUMAN	P00450	CP	Ceruloplasmin	RQSEDSTFYLGER	F2	3	720	732
CERU_HUMAN	P00450	CP	Ceruloplasmin	TPGIWLLHCHVTDHIHAGMETTYTVLQNEDTK	F1	3	1032	1063
CERU_HUMAN	P00450	CP	Ceruloplasmin	TTIEKPVWLGFLGPIIK	F1	2	82	98
CERU_HUMAN	P00450	CP	Ceruloplasmin	TTIEKPVWLGFLGPIIK	F1	3	82	98
CERU_HUMAN	P00450	CP	Ceruloplasmin	VYPGEQYTYMLLATEEQSPGEGDGNCVTR	F3	3	149	177
CERU_HUMAN	P00450	CP	Ceruloplasmin	WYLFGMGNEVDVHAAFFHGQALTNK	F1	3	283	307
CERU_HUMAN	P00450	CP	Ceruloplasmin	WYLFGMGNEVDVHAAFFHGQALTNK	F1	4	283	307
CFAB_HUMAN	P00751	CFB	Complement factor B	CLVNLIEK	F3	2	292	299
CFAB_HUMAN	P00751	CFB	Complement factor B	DFHINLFQVLPWLK	F1	2	740	753
CFAB_HUMAN	P00751	CFB	Complement factor B	DLLYIGK	F3	2	407	413
CFAB_HUMAN	P00751	CFB	Complement factor B	EAGIPEFYDYDVALIK	F3	2	566	581
CFAB_HUMAN	P00751	CFB	Complement factor B	EELLPAQDIK	F2	2	620	629
CFAB_HUMAN	P00751	CFB	Complement factor B	FLCTGGVSPYADPNTCR	F1	2	680	696
CFAB_HUMAN	P00751	CFB	Complement factor B	FLCTGGVSPYADPNTCR	F3	2	680	696
CFAB_HUMAN	P00751	CFB	Complement factor B	GDSGGPLIVHK	F2	2	697	707
CFAB_HUMAN	P00751	CFB	Complement factor B	GHESCMGAVVSEYFVLTAAHCFTVDDKEHSIK	F1	3	507	538
CFAB_HUMAN	P00751	CFB	Complement factor B	GHESCMGAVVSEYFVLTAAHCFTVDDKEHSIK	F1	4	507	538
CFAB_HUMAN	P00751	CFB	Complement factor B	HVIILMTDGLHNMGGDPITVIDEIR	F1	3	382	406
CFAB_HUMAN	P00751	CFB	Complement factor B	HVIILMTDGLHNMGGDPITVIDEIR	F3	3	382	406
CFAB_HUMAN	P00751	CFB	Complement factor B	KEAGIPEFYDYDVALIK	F1	2	565	581
CFAB_HUMAN	P00751	CFB	Complement factor B	KEAGIPEFYDYDVALIK	F1	3	565	581
CFAB_HUMAN	P00751	CFB	Complement factor B	KEAGIPEFYDYDVALIK	F3	3	565	581
CFAB_HUMAN	P00751	CFB	Complement factor B	LEDSVTYHCSR	F2	2	183	193
CFAB_HUMAN	P00751	CFB	Complement factor B	LEDSVTYHCSR	F2	3	183	193
CFAB_HUMAN	P00751	CFB	Complement factor B	LLQEGQALEYVCPSGFYPYPVQTR	F1	3	51	74
CFAB_HUMAN	P00751	CFB	Complement factor B	LPPTTTCQQQK	F2	2	609	619
CFAB_HUMAN	P00751	CFB	Complement factor B	NPREDYLDVYVFGVGPLVNQVNINALASK	F1	3	417	445
CFAB_HUMAN	P00751	CFB	Complement factor B	QLNEINYEDHK	F2	2	338	348
CFAB_HUMAN	P00751	CFB	Complement factor B	RDLEIEVVLFHPNYNINGK	F3	3	546	564
CFAB_HUMAN	P00751	CFB	Complement factor B	YGLVTYATYPK	F1	2	309	319
CFAB_HUMAN	P00751	CFB	Complement factor B	YGLVTYATYPK	F3	2	309	319
CFAB_HUMAN	P00751	CFB	Complement factor B	YGQTIRPICLPCTEGTTR	F1	2	588	605
CFAB_HUMAN	P00751	CFB	Complement factor B	YGQTIRPICLPCTEGTTR	F1	3	588	605
CFAB_HUMAN	P00751	CFB	Complement factor B	YGQTIRPICLPCTEGTTR	F3	2	588	605
CFAB_HUMAN	P00751	CFB	Complement factor B	YGQTIRPICLPCTEGTTR	F3	3	588	605
CFAD_HUMAN	P00746	CFD	Complement factor D	ATLGPAVRPLPWQR	F1	2	124	137
CFAD_HUMAN	P00746	CFD	Complement factor D	ATLGPAVRPLPWQR	F1	3	124	137
CFAD_HUMAN	P00746	CFD	Complement factor D	RPDSLQHVLLPVLDR	F3	3	162	176
CFAD_HUMAN	P00746	CFD	Complement factor D	VQVLLGAHSLSQPEPSKR	F3	3	76	93
CFAH_HUMAN	P08603	CFH	Complement factor H	CLHPCVISR	F3	2	1163	1171
CFAH_HUMAN	P08603	CFH	Complement factor H	CTLKPCDYPDIK	F1	3	320	331
CFAH_HUMAN	P08603	CFH	Complement factor H	EQVQSCGPPPELLNGNVK	F2	2	625	642
CFAH_HUMAN	P08603	CFH	Complement factor H	FSCKPGFTIVGPNSVQCYHFGLSPDLPICK	F1	4	595	624
CFAH_HUMAN	P08603	CFH	Complement factor H	GDAVCTESGWRPLPSCEEK	F2	2	247	265
CFAH_HUMAN	P08603	CFH	Complement factor H	GDAVCTESGWRPLPSCEEK	F2	3	247	265
CFAH_HUMAN	P08603	CFH	Complement factor H	GEWVALNPLR	F3	2	69	78
CFAH_HUMAN	P08603	CFH	Complement factor H	GEWVALNPLRK	F1	3	69	79
CFAH_HUMAN	P08603	CFH	Complement factor H	IDVHLVPDR	F2	2	574	582
CFAH_HUMAN	P08603	CFH	Complement factor H	IDVHLVPDRK	F2	2	574	583
CFAH_HUMAN	P08603	CFH	Complement factor H	KGEWVALNPLR	F1	3	68	78
CFAH_HUMAN	P08603	CFH	Complement factor H	LGYVTADGETSGSITCGK	F1	2	479	496
CFAH_HUMAN	P08603	CFH	Complement factor H	LSYTCEGGFR	F3	2	897	906
CFAH_HUMAN	P08603	CFH	Complement factor H	RPCGHPGDTPFGTFTLTGGNVFEYGVK	F1	3	83	109
CFAH_HUMAN	P08603	CFH	Complement factor H	SIDVACHPGYALPK	F1	2	411	424
CFAH_HUMAN	P08603	CFH	Complement factor H	SIDVACHPGYALPK	F1	3	411	424
CFAH_HUMAN	P08603	CFH	Complement factor H	SIDVACHPGYALPK	F3	2	411	424
CFAH_HUMAN	P08603	CFH	Complement factor H	SIDVACHPGYALPK	F3	3	411	424
CFAH_HUMAN	P08603	CFH	Complement factor H	SITCIHGVWTQLPQCVAIDK	F1	2	730	749
CFAH_HUMAN	P08603	CFH	Complement factor H	SITCIHGVWTQLPQCVAIDK	F1	3	730	749
CFAH_HUMAN	P08603	CFH	Complement factor H	SLGNVIMVCR	F1	2	58	67
CFAH_HUMAN	P08603	CFH	Complement factor H	SLGNVIMVCR	F3	2	58	67
CFAH_HUMAN	P08603	CFH	Complement factor H	SSNLIILEEHLK	F1	3	755	766
CFAH_HUMAN	P08603	CFH	Complement factor H	SSNLIILEEHLK	F3	3	755	766
CFAH_HUMAN	P08603	CFH	Complement factor H	TDCLSLPSFENAIPMGEK	F3	2	987	1004
CFAH_HUMAN	P08603	CFH	Complement factor H	WQSIPLCVEK	F1	2	858	867
CFAI_HUMAN	P05156	CFI	Complement factor I	ACDGINDCGDQSDELCCK	F1	2	240	257
CFAI_HUMAN	P05156	CFI	Complement factor I	AQLGDLPWQVAIK	F3	2	346	358
CFAI_HUMAN	P05156	CFI	Complement factor I	GLETSLAECTFTK	F1	2	188	200
CFAI_HUMAN	P05156	CFI	Complement factor I	IIFHENYNAGTYQNDIALIEMK	F3	3	415	436
CFAI_HUMAN	P05156	CFI	Complement factor I	LPYQCPK	F2	2	63	69
CFAI_HUMAN	P05156	CFI	Complement factor I	SLECLHPGTK	F2	2	90	99
CFAI_HUMAN	P05156	CFI	Complement factor I	SLECLHPGTK	F3	2	90	99
CFAI_HUMAN	P05156	CFI	Complement factor I	VFSLQWGEVK	F1	2	481	490
CFAI_HUMAN	P05156	CFI	Complement factor I	VTYTSQEDLVEKK	F2	2	20	32
CFAI_HUMAN	P05156	CFI	Complement factor I	YQIWTTVVDWIHPDLKR	F1	4	390	406
CHLE_HUMAN	P06276	BCHE	Cholinesterase	TQILVGVNKDEGTAFLVYGAPGFSK	F1	3	343	367
CLC1A_HUMAN	Q8NC01	CLEC1A	C-type lectin domain family 1 member A	LAGSLQHVAEK	F1	2	110	120
CLUS_HUMAN	P10909	CLU	Clusterin	ASSIIDELFQDR	F3	2	183	194
CLUS_HUMAN	P10909	CLU	Clusterin	EILSVDCSTNNPSQAK	F2	2	307	322
CLUS_HUMAN	P10909	CLU	Clusterin	ELDESLQVAER	F1	2	326	336
CLUS_HUMAN	P10909	CLU	Clusterin	EPQDTYHYLPFSLPHR	F3	4	199	214
CLUS_HUMAN	P10909	CLU	Clusterin	KYNELLK	F2	2	340	346
CLUS_HUMAN	P10909	CLU	Clusterin	LFDSDPITVTVPVEVSR	F3	2	409	425
CLUS_HUMAN	P10909	CLU	Clusterin	QQTHMLDVMQDHFSR	F3	2	168	182
CLUS_HUMAN	P10909	CLU	Clusterin	QQTHMLDVMQDHFSR	F3	4	168	182
CLUS_HUMAN	P10909	CLU	Clusterin	TLLSNLEEAK	F2	2	69	78
CLUS_HUMAN	P10909	CLU	Clusterin	TLLSNLEEAKK	F2	2	69	79
CLUS_HUMAN	P10909	CLU	Clusterin	TLLSNLEEAKK	F2	3	69	79
CNDP1_HUMAN	Q96KN2	CNDP1	Beta-Ala-His dipeptidase	EEILMHLWR	F3	3	335	343
CO2_HUMAN	P06681	C2	Complement C2	ALHQVFEHMLDVSK	F1	2	444	457
CO2_HUMAN	P06681	C2	Complement C2	ALHQVFEHMLDVSK	F1	3	444	457
CO2_HUMAN	P06681	C2	Complement C2	EVVTDQFLCSGTQEDESPCK	F2	2	657	676
CO2_HUMAN	P06681	C2	Complement C2	FFQVGLVSWGLYNPCLGSADK	F1	2	691	711
CO2_HUMAN	P06681	C2	Complement C2	GALISDQWVLTAAHCFR	F1	3	494	510
CO2_HUMAN	P06681	C2	Complement C2	HAFILQDTK	F3	2	435	443
CO2_HUMAN	P06681	C2	Complement C2	HAIILLTDGK	F1	2	369	378
CO2_HUMAN	P06681	C2	Complement C2	HAIILLTDGK	F3	2	369	378
CO2_HUMAN	P06681	C2	Complement C2	LCKSSGQWQTPGATR	F2	2	63	77
CO2_HUMAN	P06681	C2	Complement C2	LDVDWR	F2	2	416	421
CO2_HUMAN	P06681	C2	Complement C2	NQGILEFYGDDIALLK	F3	2	551	566
CO2_HUMAN	P06681	C2	Complement C2	VLMSVLNDNSR	F1	2	304	314
CO3_HUMAN	P01024	C3	Complement C3	AGDFLEANYMNLQR	F3	2	1172	1185
CO3_HUMAN	P01024	C3	Complement C3	APSTWLTAYVVK	F1	2	1073	1084
CO3_HUMAN	P01024	C3	Complement C3	AVLYNYR	F3	2	849	855
CO3_HUMAN	P01024	C3	Complement C3	DAPDHQELNLDVSLQLPSR	F3	3	1285	1303
CO3_HUMAN	P01024	C3	Complement C3	DICEEQVNSLPGSITK	F2	2	1156	1171
CO3_HUMAN	P01024	C3	Complement C3	DMALTAFVLISLQEAK	F1	2	1140	1155
CO3_HUMAN	P01024	C3	Complement C3	DSITTWEILAVSMSDK	F3	2	797	812
CO3_HUMAN	P01024	C3	Complement C3	DSITTWEILAVSMSDKK	F3	2	797	813
CO3_HUMAN	P01024	C3	Complement C3	DSITTWEILAVSMSDKK	F3	3	797	813
CO3_HUMAN	P01024	C3	Complement C3	DYAGVFSDAGLTFTSSSGQQTAQR	F3	2	634	657
CO3_HUMAN	P01024	C3	Complement C3	EDIPPADLSDQVPDTESETR	F2	2	960	979
CO3_HUMAN	P01024	C3	Complement C3	EDIPPADLSDQVPDTESETR	F2	3	960	979
CO3_HUMAN	P01024	C3	Complement C3	EYVLPSFEVIVEPTEK	F1	2	226	241
CO3_HUMAN	P01024	C3	Complement C3	EYVLPSFEVIVEPTEK	F3	2	226	241
CO3_HUMAN	P01024	C3	Complement C3	FISLGEACK	F1	2	713	721
CO3_HUMAN	P01024	C3	Complement C3	FISLGEACK	F3	2	713	721
CO3_HUMAN	P01024	C3	Complement C3	GLEVTITAR	F2	2	250	258
CO3_HUMAN	P01024	C3	Complement C3	GQGTLSVVTMYHAK	F1	2	1338	1351
CO3_HUMAN	P01024	C3	Complement C3	GQGTLSVVTMYHAK	F1	3	1338	1351
CO3_HUMAN	P01024	C3	Complement C3	GQGTLSVVTMYHAK	F3	2	1338	1351
CO3_HUMAN	P01024	C3	Complement C3	GQGTLSVVTMYHAK	F3	3	1338	1351
CO3_HUMAN	P01024	C3	Complement C3	GYTQQLAFR	F1	2	1052	1060
CO3_HUMAN	P01024	C3	Complement C3	GYTQQLAFR	F3	2	1052	1060
CO3_HUMAN	P01024	C3	Complement C3	HYLMWGLSSDFWGEKPNLSYIIGK	F1	4	1601	1624
CO3_HUMAN	P01024	C3	Complement C3	IHWESASLLR	F1	2	1311	1320
CO3_HUMAN	P01024	C3	Complement C3	IHWESASLLR	F1	3	1311	1320
CO3_HUMAN	P01024	C3	Complement C3	IHWESASLLR	F3	2	1311	1320
CO3_HUMAN	P01024	C3	Complement C3	IHWESASLLR	F3	3	1311	1320
CO3_HUMAN	P01024	C3	Complement C3	ILLQGTPVAQMTEDAVDAER	F3	2	980	999
CO3_HUMAN	P01024	C3	Complement C3	ILLQGTPVAQMTEDAVDAER	F3	3	980	999
CO3_HUMAN	P01024	C3	Complement C3	IPIEDGSGEVVLSR	F1	2	291	304
CO3_HUMAN	P01024	C3	Complement C3	IPIEDGSGEVVLSR	F2	2	291	304
CO3_HUMAN	P01024	C3	Complement C3	IRYYTYLIMNK	F1	2	487	497
CO3_HUMAN	P01024	C3	Complement C3	ISLPESLKR	F1	2	282	290
CO3_HUMAN	P01024	C3	Complement C3	ISLPESLKR	F3	2	282	290
CO3_HUMAN	P01024	C3	Complement C3	KGYTQQLAFR	F1	2	1051	1060
CO3_HUMAN	P01024	C3	Complement C3	KGYTQQLAFR	F1	3	1051	1060
CO3_HUMAN	P01024	C3	Complement C3	KGYTQQLAFR	F3	2	1051	1060
CO3_HUMAN	P01024	C3	Complement C3	KGYTQQLAFR	F3	3	1051	1060
CO3_HUMAN	P01024	C3	Complement C3	KLVLSSEK	F2	2	66	73
CO3_HUMAN	P01024	C3	Complement C3	KQELSEAEQATR	F1	2	428	439
CO3_HUMAN	P01024	C3	Complement C3	KVLLDGVQNPR	F2	2	305	315
CO3_HUMAN	P01024	C3	Complement C3	LCRDELCR	F2	2	1505	1512
CO3_HUMAN	P01024	C3	Complement C3	LESEETMVLEAHDAQGDVPVTVTVHDFPGK	F3	4	36	65
CO3_HUMAN	P01024	C3	Complement C3	LKGPLLNK	F3	2	1202	1209
CO3_HUMAN	P01024	C3	Complement C3	LMNIFLK	F1	2	790	796
CO3_HUMAN	P01024	C3	Complement C3	LMNIFLK	F3	2	790	796
CO3_HUMAN	P01024	C3	Complement C3	LPYSVVR	F1	2	835	841
CO3_HUMAN	P01024	C3	Complement C3	LPYSVVR	F3	2	835	841
CO3_HUMAN	P01024	C3	Complement C3	LSINTHPSQKPLSITVR	F1	2	409	425
CO3_HUMAN	P01024	C3	Complement C3	LSINTHPSQKPLSITVR	F1	3	409	425
CO3_HUMAN	P01024	C3	Complement C3	LSINTHPSQKPLSITVR	F1	4	409	425
CO3_HUMAN	P01024	C3	Complement C3	LSINTHPSQKPLSITVR	F3	2	409	425
CO3_HUMAN	P01024	C3	Complement C3	LSINTHPSQKPLSITVR	F3	3	409	425
CO3_HUMAN	P01024	C3	Complement C3	LSINTHPSQKPLSITVR	F3	4	409	425
CO3_HUMAN	P01024	C3	Complement C3	LVAYYTLIGASGQR	F1	2	531	544
CO3_HUMAN	P01024	C3	Complement C3	NTLIIYLDK	F1	2	1442	1450
CO3_HUMAN	P01024	C3	Complement C3	NTLIIYLDK	F3	2	1442	1450
CO3_HUMAN	P01024	C3	Complement C3	NTMILEICTR	F2	2	1382	1391
CO3_HUMAN	P01024	C3	Complement C3	QDSLSSQNQLGVLPLSWDIPELVNMGQWK	F1	3	177	205
CO3_HUMAN	P01024	C3	Complement C3	QGALELIK	F2	2	1043	1050
CO3_HUMAN	P01024	C3	Complement C3	QGALELIK	F3	2	1043	1050
CO3_HUMAN	P01024	C3	Complement C3	QKPDGVFQEDAPVIHQEMIGGLR	F1	4	1112	1134
CO3_HUMAN	P01024	C3	Complement C3	QPVPGQQMTLK	F2	2	574	584
CO3_HUMAN	P01024	C3	Complement C3	RAPSTWLTAYVVK	F1	3	1072	1084
CO3_HUMAN	P01024	C3	Complement C3	RIPIEDGSGEVVLSR	F1	3	290	304
CO3_HUMAN	P01024	C3	Complement C3	RIPIEDGSGEVVLSR	F2	2	290	304
CO3_HUMAN	P01024	C3	Complement C3	RIPIEDGSGEVVLSR	F2	3	290	304
CO3_HUMAN	P01024	C3	Complement C3	RQGALELIK	F1	2	1042	1050
CO3_HUMAN	P01024	C3	Complement C3	SGQSEDRQPVPGQQMTLK	F2	2	567	584
CO3_HUMAN	P01024	C3	Complement C3	SGQSEDRQPVPGQQMTLK	F2	3	567	584
CO3_HUMAN	P01024	C3	Complement C3	SGQSEDRQPVPGQQMTLK	F3	3	567	584
CO3_HUMAN	P01024	C3	Complement C3	SLYVSATVILHSGSDMVQAER	F1	3	323	343
CO3_HUMAN	P01024	C3	Complement C3	SLYVSATVILHSGSDMVQAER	F3	3	323	343
CO3_HUMAN	P01024	C3	Complement C3	SNLDEDIIAEENIVSR	F2	2	749	764
CO3_HUMAN	P01024	C3	Complement C3	SNLDEDIIAEENIVSR	F2	3	749	764
CO3_HUMAN	P01024	C3	Complement C3	SSLSVPYVIVPLK	F1	2	892	904
CO3_HUMAN	P01024	C3	Complement C3	SSLSVPYVIVPLK	F3	2	892	904
CO3_HUMAN	P01024	C3	Complement C3	SYTVAIAGYALAQMGR	F1	2	1186	1201
CO3_HUMAN	P01024	C3	Complement C3	TELRPGETLNVNFLLR	F1	2	463	478
CO3_HUMAN	P01024	C3	Complement C3	TELRPGETLNVNFLLR	F1	3	463	478
CO3_HUMAN	P01024	C3	Complement C3	TELRPGETLNVNFLLR	F3	2	463	478
CO3_HUMAN	P01024	C3	Complement C3	TELRPGETLNVNFLLR	F3	3	463	478
CO3_HUMAN	P01024	C3	Complement C3	TIYTPGSTVLYR	F1	2	137	148
CO3_HUMAN	P01024	C3	Complement C3	TIYTPGSTVLYR	F3	2	137	148
CO3_HUMAN	P01024	C3	Complement C3	TMQALPYSTVGNSNNYLHLSVLR	F1	2	440	462
CO3_HUMAN	P01024	C3	Complement C3	TMQALPYSTVGNSNNYLHLSVLR	F1	3	440	462
CO3_HUMAN	P01024	C3	Complement C3	VELLHNPAFCSLATTK	F1	2	864	879
CO3_HUMAN	P01024	C3	Complement C3	VELLHNPAFCSLATTK	F1	3	864	879
CO3_HUMAN	P01024	C3	Complement C3	VELLHNPAFCSLATTK	F3	3	864	879
CO3_HUMAN	P01024	C3	Complement C3	VFLDCCNYITELR	F1	2	723	735
CO3_HUMAN	P01024	C3	Complement C3	VFLDCCNYITELR	F3	2	723	735
CO3_HUMAN	P01024	C3	Complement C3	VFLDCCNYITELRR	F3	3	723	736
CO3_HUMAN	P01024	C3	Complement C3	VFSLAVNLIAIDSQVLCGAVK	F1	2	1085	1105
CO3_HUMAN	P01024	C3	Complement C3	VFSLAVNLIAIDSQVLCGAVK	F1	3	1085	1105
CO3_HUMAN	P01024	C3	Complement C3	VHQYFNVELIQPGAVK	F1	2	1463	1478
CO3_HUMAN	P01024	C3	Complement C3	VLLDGVQNPR	F1	2	306	315
CO3_HUMAN	P01024	C3	Complement C3	VPVAVQGEDTVQSLTQGDGVAK	F2	2	387	408
CO3_HUMAN	P01024	C3	Complement C3	VPVAVQGEDTVQSLTQGDGVAK	F2	3	387	408
CO3_HUMAN	P01024	C3	Complement C3	VRVELLHNPAFCSLATTK	F1	2	862	879
CO3_HUMAN	P01024	C3	Complement C3	VRVELLHNPAFCSLATTK	F1	3	862	879
CO3_HUMAN	P01024	C3	Complement C3	VRVELLHNPAFCSLATTK	F1	4	862	879
CO3_HUMAN	P01024	C3	Complement C3	VSHSEDDCLAFK	F1	3	1451	1462
CO3_HUMAN	P01024	C3	Complement C3	VSHSEDDCLAFK	F2	2	1451	1462
CO3_HUMAN	P01024	C3	Complement C3	VSHSEDDCLAFK	F2	3	1451	1462
CO3_HUMAN	P01024	C3	Complement C3	VSHSEDDCLAFK	F3	2	1451	1462
CO3_HUMAN	P01024	C3	Complement C3	VSHSEDDCLAFK	F3	3	1451	1462
CO3_HUMAN	P01024	C3	Complement C3	VVLVAVDK	F1	2	593	600
CO3_HUMAN	P01024	C3	Complement C3	VVLVAVDK	F2	2	593	600
CO3_HUMAN	P01024	C3	Complement C3	VVLVAVDKGVFVLNK	F1	3	593	607
CO3_HUMAN	P01024	C3	Complement C3	VVLVSLQSGYLFIQTDK	F1	2	120	136
CO3_HUMAN	P01024	C3	Complement C3	VVLVSLQSGYLFIQTDKTIYTPGSTVLYR	F1	3	120	148
CO3_HUMAN	P01024	C3	Complement C3	VYAYYNLEESCTR	F1	2	1479	1491
CO3_HUMAN	P01024	C3	Complement C3	VYAYYNLEESCTR	F3	2	1479	1491
CO3_HUMAN	P01024	C3	Complement C3	WLILEK	F3	2	1106	1111
CO3_HUMAN	P01024	C3	Complement C3	YFKPGMPFDLMVFVTNPDGSPAYR	F1	3	363	386
CO3_HUMAN	P01024	C3	Complement C3	YRGDQDATMSILDISMMTGFAPDTDDLK	F1	3	1392	1419
CO3_HUMAN	P01024	C3	Complement C3	YRGDQDATMSILDISMMTGFAPDTDDLK	F3	3	1392	1419
CO3_HUMAN	P01024	C3	Complement C3	YYGGGYGSTQATFMVFQALAQYQK	F1	3	1261	1284
CO3_HUMAN	P01024	C3	Complement C3	YYTYLIMNK	F1	2	489	497
CO4A_HUMAN	P0C0L4	C4A	Complement C4-A	ADGSYAAWLSR	F1	2	1062	1072
CO4A_HUMAN	P0C0L4	C4A	Complement C4-A	ALEILQEEDLIDEDDIPVR	F1	2	757	775
CO4A_HUMAN	P0C0L4	C4A	Complement C4-A	ALEILQEEDLIDEDDIPVR	F2	2	757	775
CO4A_HUMAN	P0C0L4	C4A	Complement C4-A	ALEILQEEDLIDEDDIPVR	F2	3	757	775
CO4A_HUMAN	P0C0L4	C4A	Complement C4-A	ANSFLGEK	F2	2	1175	1182
CO4A_HUMAN	P0C0L4	C4A	Complement C4-A	ASAGLLGAHAAAITAYALTLTK	F1	3	1183	1204
CO4A_HUMAN	P0C0L4	C4A	Complement C4-A	AVGSGATFSHYYYMILSR	F1	3	495	512
CO4A_HUMAN	P0C0L4	C4A	Complement C4-A	DFALLSLQVPLK	F1	2	81	92
CO4A_HUMAN	P0C0L4	C4A	Complement C4-A	DFALLSLQVPLKDAK	F1	2	81	95
CO4A_HUMAN	P0C0L4	C4A	Complement C4-A	DFALLSLQVPLKDAK	F1	3	81	95
CO4A_HUMAN	P0C0L4	C4A	Complement C4-A	DFALLSLQVPLKDAK	F3	2	81	95
CO4A_HUMAN	P0C0L4	C4A	Complement C4-A	DFALLSLQVPLKDAK	F3	3	81	95
CO4A_HUMAN	P0C0L4	C4A	Complement C4-A	DHAVDLIQK	F2	2	1043	1051
CO4A_HUMAN	P0C0L4	C4A	Complement C4-A	DSSTWLTAFVLK	F1	2	1073	1084
CO4A_HUMAN	P0C0L4	C4A	Complement C4-A	ECVGFEAVQEVPVGLVQPASATLYDYYNPER	F3	3	1534	1564
CO4A_HUMAN	P0C0L4	C4A	Complement C4-A	ECVGFEAVQEVPVGLVQPASATLYDYYNPERR	F3	3	1534	1565
CO4A_HUMAN	P0C0L4	C4A	Complement C4-A	EELVYELNPLDHR	F2	2	942	954
CO4A_HUMAN	P0C0L4	C4A	Complement C4-A	EELVYELNPLDHR	F2	3	942	954
CO4A_HUMAN	P0C0L4	C4A	Complement C4-A	EELVYELNPLDHR	F3	3	942	954
CO4A_HUMAN	P0C0L4	C4A	Complement C4-A	EFHLHLR	F3	2	832	838
CO4A_HUMAN	P0C0L4	C4A	Complement C4-A	EGAIHREELVYELNPLDHR	F2	3	936	954
CO4A_HUMAN	P0C0L4	C4A	Complement C4-A	EGAIHREELVYELNPLDHR	F2	4	936	954
CO4A_HUMAN	P0C0L4	C4A	Complement C4-A	EGAIHREELVYELNPLDHR	F3	3	936	954
CO4A_HUMAN	P0C0L4	C4A	Complement C4-A	EPFLSCCQFAESLR	F3	2	730	743
CO4A_HUMAN	P0C0L4	C4A	Complement C4-A	EPFLSCCQFAESLRK	F3	3	730	744
CO4A_HUMAN	P0C0L4	C4A	Complement C4-A	EYLIMGLDGATYDLEGHPQYLLDSNSWIEEMPSER	F3	3	1682	1716
CO4A_HUMAN	P0C0L4	C4A	Complement C4-A	FGLLDEDGK	F2	2	284	292
CO4A_HUMAN	P0C0L4	C4A	Complement C4-A	FGLLDEDGKK	F2	2	284	293
CO4A_HUMAN	P0C0L4	C4A	Complement C4-A	GHLFLQTDQPIYNPGQR	F1	2	139	155
CO4A_HUMAN	P0C0L4	C4A	Complement C4-A	GHLFLQTDQPIYNPGQR	F1	3	139	155
CO4A_HUMAN	P0C0L4	C4A	Complement C4-A	GHLFLQTDQPIYNPGQR	F3	2	139	155
CO4A_HUMAN	P0C0L4	C4A	Complement C4-A	GHLFLQTDQPIYNPGQR	F3	3	139	155
CO4A_HUMAN	P0C0L4	C4A	Complement C4-A	GLCVATPVQLR	F1	2	818	828
CO4A_HUMAN	P0C0L4	C4A	Complement C4-A	GLCVATPVQLR	F3	2	818	828
CO4A_HUMAN	P0C0L4	C4A	Complement C4-A	GPEVQLVAHSPWLK	F1	2	105	118
CO4A_HUMAN	P0C0L4	C4A	Complement C4-A	GPEVQLVAHSPWLK	F1	3	105	118
CO4A_HUMAN	P0C0L4	C4A	Complement C4-A	HLVPGAPFLLQALVR	F1	2	377	391
CO4A_HUMAN	P0C0L4	C4A	Complement C4-A	HLVPGAPFLLQALVR	F1	3	377	391
CO4A_HUMAN	P0C0L4	C4A	Complement C4-A	ITPGKPYILTVPGHLDEMQLDIQAR	F1	3	245	269
CO4A_HUMAN	P0C0L4	C4A	Complement C4-A	ITQVLHFTK	F1	2	1647	1655
CO4A_HUMAN	P0C0L4	C4A	Complement C4-A	ITQVLHFTK	F3	2	1647	1655
CO4A_HUMAN	P0C0L4	C4A	Complement C4-A	KYVLPNFEVK	F1	2	235	244
CO4A_HUMAN	P0C0L4	C4A	Complement C4-A	KYVLPNFEVK	F1	3	235	244
CO4A_HUMAN	P0C0L4	C4A	Complement C4-A	KYVLPNFEVK	F3	2	235	244
CO4A_HUMAN	P0C0L4	C4A	Complement C4-A	KYVLPNFEVK	F3	3	235	244
CO4A_HUMAN	P0C0L4	C4A	Complement C4-A	LELSVDGAK	F2	2	571	579
CO4A_HUMAN	P0C0L4	C4A	Complement C4-A	LGQYASPTAK	F2	2	691	700
CO4A_HUMAN	P0C0L4	C4A	Complement C4-A	LGQYASPTAK	F3	2	691	700
CO4A_HUMAN	P0C0L4	C4A	Complement C4-A	LHLETDSLALVALGALDTALYAAGSK	F1	3	589	614
CO4A_HUMAN	P0C0L4	C4A	Complement C4-A	LHLETDSLALVALGALDTALYAAGSK	F1	4	589	614
CO4A_HUMAN	P0C0L4	C4A	Complement C4-A	LLATLCSAEVCQCAEGK	F1	2	1578	1594
CO4A_HUMAN	P0C0L4	C4A	Complement C4-A	LLATLCSAEVCQCAEGK	F3	2	1578	1594
CO4A_HUMAN	P0C0L4	C4A	Complement C4-A	LLLFSPSVVHLGVPLSVGVQLQDVPR	F1	3	23	48
CO4A_HUMAN	P0C0L4	C4A	Complement C4-A	LLLFSPSVVHLGVPLSVGVQLQDVPR	F1	4	23	48
CO4A_HUMAN	P0C0L4	C4A	Complement C4-A	LNMGITDLQGLR	F3	2	326	337
CO4A_HUMAN	P0C0L4	C4A	Complement C4-A	LQETSNWLLSQQQADGSFQDPCPVLDR	F1	3	1100	1126
CO4A_HUMAN	P0C0L4	C4A	Complement C4-A	LQETSNWLLSQQQADGSFQDPCPVLDR	F3	3	1100	1126
CO4A_HUMAN	P0C0L4	C4A	Complement C4-A	LRLEPGK	F2	2	1675	1681
CO4A_HUMAN	P0C0L4	C4A	Complement C4-A	LTVAAPPSGGPGFLSIERPDSRPPR	F1	3	460	484
CO4A_HUMAN	P0C0L4	C4A	Complement C4-A	LTVAAPPSGGPGFLSIERPDSRPPR	F1	4	460	484
CO4A_HUMAN	P0C0L4	C4A	Complement C4-A	LTVAAPPSGGPGFLSIERPDSRPPR	F3	3	460	484
CO4A_HUMAN	P0C0L4	C4A	Complement C4-A	LTVAAPPSGGPGFLSIERPDSRPPR	F3	4	460	484
CO4A_HUMAN	P0C0L4	C4A	Complement C4-A	LVNGQSHISLSK	F1	3	305	316
CO4A_HUMAN	P0C0L4	C4A	Complement C4-A	LVNGQSHISLSK	F3	2	305	316
CO4A_HUMAN	P0C0L4	C4A	Complement C4-A	MRPSTDTITVMVENSHGLR	F3	2	167	185
CO4A_HUMAN	P0C0L4	C4A	Complement C4-A	MRPSTDTITVMVENSHGLR	F3	3	167	185
CO4A_HUMAN	P0C0L4	C4A	Complement C4-A	MRPSTDTITVMVENSHGLR	F3	4	167	185
CO4A_HUMAN	P0C0L4	C4A	Complement C4-A	NPSDPMPQAPALWIETTAYALLHLLLHEGK	F1	4	1249	1278
CO4A_HUMAN	P0C0L4	C4A	Complement C4-A	RFEQLELRPVLYNYLDK	F1	3	845	861
CO4A_HUMAN	P0C0L4	C4A	Complement C4-A	RFEQLELRPVLYNYLDK	F1	4	845	861
CO4A_HUMAN	P0C0L4	C4A	Complement C4-A	RGHLFLQTDQPIYNPGQR	F3	2	138	155
CO4A_HUMAN	P0C0L4	C4A	Complement C4-A	RGHLFLQTDQPIYNPGQR	F3	3	138	155
CO4A_HUMAN	P0C0L4	C4A	Complement C4-A	SCGLHQLLR	F1	2	96	104
CO4A_HUMAN	P0C0L4	C4A	Complement C4-A	SCGLHQLLR	F3	2	96	104
CO4A_HUMAN	P0C0L4	C4A	Complement C4-A	SFFPENWLWR	F1	2	776	785
CO4A_HUMAN	P0C0L4	C4A	Complement C4-A	SHALQLNNR	F2	2	1341	1349
CO4A_HUMAN	P0C0L4	C4A	Complement C4-A	SMQGGLVGNDETVALTAFVTIALHHGLAVFQDEGAEPLK	F1	4	1127	1165
CO4A_HUMAN	P0C0L4	C4A	Complement C4-A	STQDTVIALDALSAYWIASHTTEER	F1	3	1301	1325
CO4A_HUMAN	P0C0L4	C4A	Complement C4-A	TTNIQGINLLFSSR	F1	2	124	137
CO4A_HUMAN	P0C0L4	C4A	Complement C4-A	TYNVLDMK	F3	2	1383	1390
CO4A_HUMAN	P0C0L4	C4A	Complement C4-A	VDFTLSSER	F2	2	72	80
CO4A_HUMAN	P0C0L4	C4A	Complement C4-A	VFALDQK	F1	2	160	166
CO4A_HUMAN	P0C0L4	C4A	Complement C4-A	VFALDQK	F3	2	160	166
CO4A_HUMAN	P0C0L4	C4A	Complement C4-A	VGDTLNLNLR	F1	2	485	494
CO4A_HUMAN	P0C0L4	C4A	Complement C4-A	VGDTLNLNLR	F3	2	485	494
CO4A_HUMAN	P0C0L4	C4A	Complement C4-A	VGLSGMAIADVTLLSGFHALR	F1	3	1478	1498
CO4A_HUMAN	P0C0L4	C4A	Complement C4-A	VLSLAQEQVGGSPEK	F1	2	1085	1099
CO4A_HUMAN	P0C0L4	C4A	Complement C4-A	VLSLAQEQVGGSPEK	F3	2	1085	1099
CO4A_HUMAN	P0C0L4	C4A	Complement C4-A	VSATVSSPGSVPEVQDIQQNTDGSGQVSIPIIIPQTISELQLSVSAGSPHPAIAR	F1	4	405	459
CO4A_HUMAN	P0C0L4	C4A	Complement C4-A	YVLPNFEVK	F3	2	236	244
CO4A_HUMAN	P0C0L4	C4A	Complement C4-A	YVSHFETEGPHVLLYFDSVPTSR	F1	3	1511	1533
CO4A_HUMAN	P0C0L4	C4A	Complement C4-A	YVSHFETEGPHVLLYFDSVPTSR	F1	4	1511	1533
CO4A_HUMAN	P0C0L4	C4A	Complement C4-A	YVSHFETEGPHVLLYFDSVPTSR	F3	3	1511	1533
CO4A_HUMAN	P0C0L4	C4A	Complement C4-A	YVSHFETEGPHVLLYFDSVPTSR	F3	4	1511	1533
CO4B_HUMAN	P0C0L5	C4B	Complement C4-B	ADGSYAAWLSR	F1	2	1062	1072
CO4B_HUMAN	P0C0L5	C4B	Complement C4-B	ALEILQEEDLIDEDDIPVR	F1	2	757	775
CO4B_HUMAN	P0C0L5	C4B	Complement C4-B	ALEILQEEDLIDEDDIPVR	F2	2	757	775
CO4B_HUMAN	P0C0L5	C4B	Complement C4-B	ALEILQEEDLIDEDDIPVR	F2	3	757	775
CO4B_HUMAN	P0C0L5	C4B	Complement C4-B	ASAGLLGAHAAAITAYALTLTK	F1	3	1183	1204
CO4B_HUMAN	P0C0L5	C4B	Complement C4-B	AVGSGATFSHYYYMILSR	F1	3	495	512
CO4B_HUMAN	P0C0L5	C4B	Complement C4-B	DFALLSLQVPLK	F1	2	81	92
CO4B_HUMAN	P0C0L5	C4B	Complement C4-B	DFALLSLQVPLKDAK	F1	2	81	95
CO4B_HUMAN	P0C0L5	C4B	Complement C4-B	DFALLSLQVPLKDAK	F1	3	81	95
CO4B_HUMAN	P0C0L5	C4B	Complement C4-B	DFALLSLQVPLKDAK	F3	2	81	95
CO4B_HUMAN	P0C0L5	C4B	Complement C4-B	DFALLSLQVPLKDAK	F3	3	81	95
CO4B_HUMAN	P0C0L5	C4B	Complement C4-B	DHAVDLIQK	F2	2	1043	1051
CO4B_HUMAN	P0C0L5	C4B	Complement C4-B	ECVGFEAVQEVPVGLVQPASATLYDYYNPER	F3	3	1534	1564
CO4B_HUMAN	P0C0L5	C4B	Complement C4-B	ECVGFEAVQEVPVGLVQPASATLYDYYNPERR	F3	3	1534	1565
CO4B_HUMAN	P0C0L5	C4B	Complement C4-B	EELVYELNPLDHR	F2	2	942	954
CO4B_HUMAN	P0C0L5	C4B	Complement C4-B	EELVYELNPLDHR	F2	3	942	954
CO4B_HUMAN	P0C0L5	C4B	Complement C4-B	EELVYELNPLDHR	F3	3	942	954
CO4B_HUMAN	P0C0L5	C4B	Complement C4-B	EFHLHLR	F3	2	832	838
CO4B_HUMAN	P0C0L5	C4B	Complement C4-B	EGAIHREELVYELNPLDHR	F2	3	936	954
CO4B_HUMAN	P0C0L5	C4B	Complement C4-B	EGAIHREELVYELNPLDHR	F2	4	936	954
CO4B_HUMAN	P0C0L5	C4B	Complement C4-B	EGAIHREELVYELNPLDHR	F3	3	936	954
CO4B_HUMAN	P0C0L5	C4B	Complement C4-B	EPFLSCCQFAESLR	F3	2	730	743
CO4B_HUMAN	P0C0L5	C4B	Complement C4-B	EPFLSCCQFAESLRK	F3	3	730	744
CO4B_HUMAN	P0C0L5	C4B	Complement C4-B	EYLIMGLDGATYDLEGHPQYLLDSNSWIEEMPSER	F3	3	1682	1716
CO4B_HUMAN	P0C0L5	C4B	Complement C4-B	FGLLDEDGK	F2	2	284	292
CO4B_HUMAN	P0C0L5	C4B	Complement C4-B	FGLLDEDGKK	F2	2	284	293
CO4B_HUMAN	P0C0L5	C4B	Complement C4-B	GHLFLQTDQPIYNPGQR	F1	2	139	155
CO4B_HUMAN	P0C0L5	C4B	Complement C4-B	GHLFLQTDQPIYNPGQR	F1	3	139	155
CO4B_HUMAN	P0C0L5	C4B	Complement C4-B	GHLFLQTDQPIYNPGQR	F3	2	139	155
CO4B_HUMAN	P0C0L5	C4B	Complement C4-B	GHLFLQTDQPIYNPGQR	F3	3	139	155
CO4B_HUMAN	P0C0L5	C4B	Complement C4-B	GLCVATPVQLR	F1	2	818	828
CO4B_HUMAN	P0C0L5	C4B	Complement C4-B	GLCVATPVQLR	F3	2	818	828
CO4B_HUMAN	P0C0L5	C4B	Complement C4-B	GPEVQLVAHSPWLK	F1	2	105	118
CO4B_HUMAN	P0C0L5	C4B	Complement C4-B	GPEVQLVAHSPWLK	F1	3	105	118
CO4B_HUMAN	P0C0L5	C4B	Complement C4-B	GSSTWLTAFVLK	F1	2	1073	1084
CO4B_HUMAN	P0C0L5	C4B	Complement C4-B	HLVPGAPFLLQALVR	F1	2	377	391
CO4B_HUMAN	P0C0L5	C4B	Complement C4-B	HLVPGAPFLLQALVR	F1	3	377	391
CO4B_HUMAN	P0C0L5	C4B	Complement C4-B	ITPGKPYILTVPGHLDEMQLDIQAR	F1	3	245	269
CO4B_HUMAN	P0C0L5	C4B	Complement C4-B	ITQVLHFTK	F1	2	1647	1655
CO4B_HUMAN	P0C0L5	C4B	Complement C4-B	ITQVLHFTK	F3	2	1647	1655
CO4B_HUMAN	P0C0L5	C4B	Complement C4-B	KYVLPNFEVK	F1	2	235	244
CO4B_HUMAN	P0C0L5	C4B	Complement C4-B	KYVLPNFEVK	F1	3	235	244
CO4B_HUMAN	P0C0L5	C4B	Complement C4-B	KYVLPNFEVK	F3	2	235	244
CO4B_HUMAN	P0C0L5	C4B	Complement C4-B	KYVLPNFEVK	F3	3	235	244
CO4B_HUMAN	P0C0L5	C4B	Complement C4-B	LELSVDGAK	F2	2	571	579
CO4B_HUMAN	P0C0L5	C4B	Complement C4-B	LGQYASPTAK	F2	2	691	700
CO4B_HUMAN	P0C0L5	C4B	Complement C4-B	LGQYASPTAK	F3	2	691	700
CO4B_HUMAN	P0C0L5	C4B	Complement C4-B	LHLETDSLALVALGALDTALYAAGSK	F1	3	589	614
CO4B_HUMAN	P0C0L5	C4B	Complement C4-B	LHLETDSLALVALGALDTALYAAGSK	F1	4	589	614
CO4B_HUMAN	P0C0L5	C4B	Complement C4-B	LLATLCSAEVCQCAEGK	F1	2	1578	1594
CO4B_HUMAN	P0C0L5	C4B	Complement C4-B	LLATLCSAEVCQCAEGK	F3	2	1578	1594
CO4B_HUMAN	P0C0L5	C4B	Complement C4-B	LLLFSPSVVHLGVPLSVGVQLQDVPR	F1	3	23	48
CO4B_HUMAN	P0C0L5	C4B	Complement C4-B	LLLFSPSVVHLGVPLSVGVQLQDVPR	F1	4	23	48
CO4B_HUMAN	P0C0L5	C4B	Complement C4-B	LNMGITDLQGLR	F3	2	326	337
CO4B_HUMAN	P0C0L5	C4B	Complement C4-B	LQETSNWLLSQQQADGSFQDLSPVIHR	F1	3	1100	1126
CO4B_HUMAN	P0C0L5	C4B	Complement C4-B	LQETSNWLLSQQQADGSFQDLSPVIHR	F3	3	1100	1126
CO4B_HUMAN	P0C0L5	C4B	Complement C4-B	LRLEPGK	F2	2	1675	1681
CO4B_HUMAN	P0C0L5	C4B	Complement C4-B	LTVAAPPSGGPGFLSIERPDSRPPR	F1	3	460	484
CO4B_HUMAN	P0C0L5	C4B	Complement C4-B	LTVAAPPSGGPGFLSIERPDSRPPR	F1	4	460	484
CO4B_HUMAN	P0C0L5	C4B	Complement C4-B	LTVAAPPSGGPGFLSIERPDSRPPR	F3	3	460	484
CO4B_HUMAN	P0C0L5	C4B	Complement C4-B	LTVAAPPSGGPGFLSIERPDSRPPR	F3	4	460	484
CO4B_HUMAN	P0C0L5	C4B	Complement C4-B	LVNGQSHISLSK	F1	3	305	316
CO4B_HUMAN	P0C0L5	C4B	Complement C4-B	LVNGQSHISLSK	F3	2	305	316
CO4B_HUMAN	P0C0L5	C4B	Complement C4-B	MRPSTDTITVMVENSHGLR	F3	2	167	185
CO4B_HUMAN	P0C0L5	C4B	Complement C4-B	MRPSTDTITVMVENSHGLR	F3	3	167	185
CO4B_HUMAN	P0C0L5	C4B	Complement C4-B	MRPSTDTITVMVENSHGLR	F3	4	167	185
CO4B_HUMAN	P0C0L5	C4B	Complement C4-B	NPSDPMPQAPALWIETTAYALLHLLLHEGK	F1	4	1249	1278
CO4B_HUMAN	P0C0L5	C4B	Complement C4-B	RFEQLELRPVLYNYLDK	F1	3	845	861
CO4B_HUMAN	P0C0L5	C4B	Complement C4-B	RFEQLELRPVLYNYLDK	F1	4	845	861
CO4B_HUMAN	P0C0L5	C4B	Complement C4-B	RGHLFLQTDQPIYNPGQR	F3	2	138	155
CO4B_HUMAN	P0C0L5	C4B	Complement C4-B	RGHLFLQTDQPIYNPGQR	F3	3	138	155
CO4B_HUMAN	P0C0L5	C4B	Complement C4-B	SCGLHQLLR	F1	2	96	104
CO4B_HUMAN	P0C0L5	C4B	Complement C4-B	SCGLHQLLR	F3	2	96	104
CO4B_HUMAN	P0C0L5	C4B	Complement C4-B	SFFPENWLWR	F1	2	776	785
CO4B_HUMAN	P0C0L5	C4B	Complement C4-B	SHALQLNNR	F2	2	1341	1349
CO4B_HUMAN	P0C0L5	C4B	Complement C4-B	SMQGGLVGNDETVALTAFVTIALHHGLAVFQDEGAEPLK	F1	4	1127	1165
CO4B_HUMAN	P0C0L5	C4B	Complement C4-B	STQDTVIALDALSAYWIASHTTEER	F1	3	1301	1325
CO4B_HUMAN	P0C0L5	C4B	Complement C4-B	TTNIQGINLLFSSR	F1	2	124	137
CO4B_HUMAN	P0C0L5	C4B	Complement C4-B	TYNVLDMK	F3	2	1383	1390
CO4B_HUMAN	P0C0L5	C4B	Complement C4-B	VDFTLSSER	F2	2	72	80
CO4B_HUMAN	P0C0L5	C4B	Complement C4-B	VFALDQK	F1	2	160	166
CO4B_HUMAN	P0C0L5	C4B	Complement C4-B	VFALDQK	F3	2	160	166
CO4B_HUMAN	P0C0L5	C4B	Complement C4-B	VGDTLNLNLR	F1	2	485	494
CO4B_HUMAN	P0C0L5	C4B	Complement C4-B	VGDTLNLNLR	F3	2	485	494
CO4B_HUMAN	P0C0L5	C4B	Complement C4-B	VGLSGMAIADVTLLSGFHALR	F1	3	1478	1498
CO4B_HUMAN	P0C0L5	C4B	Complement C4-B	VLSLAQEQVGGSPEK	F1	2	1085	1099
CO4B_HUMAN	P0C0L5	C4B	Complement C4-B	VLSLAQEQVGGSPEK	F3	2	1085	1099
CO4B_HUMAN	P0C0L5	C4B	Complement C4-B	VSATVSSPGSVPEVQDIQQNTDGSGQVSIPIIIPQTISELQLSVSAGSPHPAIAR	F1	4	405	459
CO4B_HUMAN	P0C0L5	C4B	Complement C4-B	YVLPNFEVK	F3	2	236	244
CO4B_HUMAN	P0C0L5	C4B	Complement C4-B	YVSHFETEGPHVLLYFDSVPTSR	F1	3	1511	1533
CO4B_HUMAN	P0C0L5	C4B	Complement C4-B	YVSHFETEGPHVLLYFDSVPTSR	F1	4	1511	1533
CO4B_HUMAN	P0C0L5	C4B	Complement C4-B	YVSHFETEGPHVLLYFDSVPTSR	F3	3	1511	1533
CO4B_HUMAN	P0C0L5	C4B	Complement C4-B	YVSHFETEGPHVLLYFDSVPTSR	F3	4	1511	1533
CO5_HUMAN	P01031	C5	Complement C5	AIAYSSLSQSYLYIDWTDNHK	F1	3	454	474
CO5_HUMAN	P01031	C5	Complement C5	ALLVGEHLNIIVTPK	F1	2	475	489
CO5_HUMAN	P01031	C5	Complement C5	ALLVGEHLNIIVTPK	F1	3	475	489
CO5_HUMAN	P01031	C5	Complement C5	DSLDQLVGGVPVTLNAQTIDVNQETSDLDPSK	F3	3	377	408
CO5_HUMAN	P01031	C5	Complement C5	DVFLEMNIPYSVVR	F3	2	822	835
CO5_HUMAN	P01031	C5	Complement C5	EYVLPHFSVSIEPEYNFIGYK	F1	3	221	241
CO5_HUMAN	P01031	C5	Complement C5	FQNSAILTIQPK	F3	2	79	90
CO5_HUMAN	P01031	C5	Complement C5	IPLDLVPK	F1	2	963	970
CO5_HUMAN	P01031	C5	Complement C5	IPLDLVPK	F3	2	963	970
CO5_HUMAN	P01031	C5	Complement C5	ITHYNYLILSK	F1	2	496	506
CO5_HUMAN	P01031	C5	Complement C5	ITHYNYLILSK	F1	3	496	506
CO5_HUMAN	P01031	C5	Complement C5	LNLVATPLFLKPGIPYPIK	F1	3	354	372
CO5_HUMAN	P01031	C5	Complement C5	LQGTLPVEAR	F2	2	1129	1138
CO5_HUMAN	P01031	C5	Complement C5	MPITYDNGFLFIHTDKPVYTPDQSVK	F1	4	117	142
CO5_HUMAN	P01031	C5	Complement C5	MVETTAYALLTSLNLK	F1	3	1247	1262
CO5_HUMAN	P01031	C5	Complement C5	QYLIMGK	F3	2	1616	1622
CO5_HUMAN	P01031	C5	Complement C5	RESYSGVTLDPR	F2	2	936	947
CO5_HUMAN	P01031	C5	Complement C5	RMPITYDNGFLFIHTDKPVYTPDQSVK	F1	3	116	142
CO5_HUMAN	P01031	C5	Complement C5	SDLGCGAGGGLNNANVFHLAGLTFLTNANADDSQENDEPCK	F1	3	630	670
CO5_HUMAN	P01031	C5	Complement C5	SIVSALKR	F3	2	1207	1214
CO5_HUMAN	P01031	C5	Complement C5	SYFPESWLWEVHLVPR	F1	3	767	782
CO5_HUMAN	P01031	C5	Complement C5	TDAPDLPEENQAR	F1	2	437	449
CO5_HUMAN	P01031	C5	Complement C5	TLLPVSKPEIR	F1	2	756	766
CO5_HUMAN	P01031	C5	Complement C5	TLLPVSKPEIR	F3	2	756	766
CO5_HUMAN	P01031	C5	Complement C5	TSTSEEVCSFYLK	F2	2	1368	1380
CO5_HUMAN	P01031	C5	Complement C5	VFQFLEK	F1	2	623	629
CO5_HUMAN	P01031	C5	Complement C5	VFQFLEK	F3	2	623	629
CO5_HUMAN	P01031	C5	Complement C5	WLSEEQR	F2	2	1273	1279
CO6_HUMAN	P13671	C6	Complement component C6	ALNHLPLEYNSALYSR	F1	3	341	356
CO6_HUMAN	P13671	C6	Complement component C6	ALNHLPLEYNSALYSR	F3	2	341	356
CO6_HUMAN	P13671	C6	Complement component C6	ALNHLPLEYNSALYSR	F3	3	341	356
CO6_HUMAN	P13671	C6	Complement component C6	DLHLSDVFLK	F3	2	331	340
CO6_HUMAN	P13671	C6	Complement component C6	DLTSLGHNENQQGSFSSQGGSSFSVPIFYSSK	F1	3	257	288
CO6_HUMAN	P13671	C6	Complement component C6	DLTSLGHNENQQGSFSSQGGSSFSVPIFYSSK	F3	3	257	288
CO6_HUMAN	P13671	C6	Complement component C6	ENPAVIDFELAPIVDLVR	F3	2	478	495
CO6_HUMAN	P13671	C6	Complement component C6	GEVLDNSFTGGICK	F2	2	206	219
CO6_HUMAN	P13671	C6	Complement component C6	IGESIELTCPK	F2	2	724	734
CO6_HUMAN	P13671	C6	Complement component C6	SEYGAALAWEK	F1	2	449	459
CO6_HUMAN	P13671	C6	Complement component C6	SVLRPSQFGGQPCTAPLVAFQPCIPSK	F1	3	105	131
CO6_HUMAN	P13671	C6	Complement component C6	TLNICEVGTIR	F1	2	908	918
CO6_HUMAN	P13671	C6	Complement component C6	VPANLENVGFEVQTAEDDLK	F2	2	232	251
CO6_HUMAN	P13671	C6	Complement component C6	VPANLENVGFEVQTAEDDLK	F2	3	232	251
CO6_HUMAN	P13671	C6	Complement component C6	YNPIPSVQLMGNGFHFLAGEPR	F1	3	184	205
CO6_HUMAN	P13671	C6	Complement component C6	YTCQGNSWTPPISNSLTCEK	F3	2	744	763
CO7_HUMAN	P10643	C7	Complement component C7	AASGTQNNVLR	F2	2	362	372
CO7_HUMAN	P10643	C7	Complement component C7	ACGACPLWGK	F1	2	772	781
CO7_HUMAN	P10643	C7	Complement component C7	ELSHLPSLYDYSAYR	F3	3	279	293
CO7_HUMAN	P10643	C7	Complement component C7	EQTMSECEAGALR	F1	2	812	824
CO7_HUMAN	P10643	C7	Complement component C7	IACVLPVLMDGIQSHPQKPFYTVGEK	F1	3	629	654
CO7_HUMAN	P10643	C7	Complement component C7	ILPLTVCK	F1	2	737	744
CO7_HUMAN	P10643	C7	Complement component C7	LIDQYGTHYLQSGSLGGEYR	F1	3	295	314
CO7_HUMAN	P10643	C7	Complement component C7	LLEPHCFPLSLVPTEFCPSPPALK	F1	3	555	578
CO7_HUMAN	P10643	C7	Complement component C7	LTPLYELVK	F3	2	421	429
CO7_HUMAN	P10643	C7	Complement component C7	NVVYTCNEGYSLIGNPVAR	F3	2	594	612
CO7_HUMAN	P10643	C7	Complement component C7	RILPLTVCK	F3	2	736	744
CO7_HUMAN	P10643	C7	Complement component C7	SCVGETTESTQCEDEELEHLR	F1	2	534	554
CO7_HUMAN	P10643	C7	Complement component C7	SCVGETTESTQCEDEELEHLR	F1	3	534	554
CO7_HUMAN	P10643	C7	Complement component C7	SLVCNGDSDCDEDSADEDRCEDSER	F1	3	100	124
CO7_HUMAN	P10643	C7	Complement component C7	VTVSCSGGMSLEGPSAFLCGSSLK	F3	2	655	678
CO7_HUMAN	P10643	C7	Complement component C7	WLVGEMHCQK	F3	3	619	628
CO7_HUMAN	P10643	C7	Complement component C7	YSAWAESVTNLPQVIK	F3	2	403	418
CO8A_HUMAN	P07357	C8A	Complement component C8 alpha chain	AALGYNILTQEDAQSVYDASYYGGQCETVYNGEWR	F3	3	152	186
CO8A_HUMAN	P07357	C8A	Complement component C8 alpha chain	HLVCNGDQDCLDGSDEDDCEDVR	F1	3	112	134
CO8A_HUMAN	P07357	C8A	Complement component C8 alpha chain	HTSLGPLEAK	F2	2	470	479
CO8A_HUMAN	P07357	C8A	Complement component C8 alpha chain	LGSLGAACEQTQTEGAK	F2	2	521	537
CO8A_HUMAN	P07357	C8A	Complement component C8 alpha chain	RHLVCNGDQDCLDGSDEDDCEDVR	F1	4	111	134
CO8A_HUMAN	P07357	C8A	Complement component C8 alpha chain	YHFEALADTGISSEFYDNANDLLSK	F3	3	215	239
CO8A_HUMAN	P07357	C8A	Complement component C8 alpha chain	YNPVVIDFEMQPIHEVLR	F3	3	452	469
CO8B_HUMAN	P07358	C8B	Complement component C8 beta chain	DFGTHYITEAVLGGIYEYTLVMNK	F1	3	339	362
CO8B_HUMAN	P07358	C8B	Complement component C8 beta chain	GGASEHITTLAYQELPTADLMQEWGDAVQYNPAIIK	F1	3	429	464
CO8B_HUMAN	P07358	C8B	Complement component C8 beta chain	RDTMVEDLVVLVR	F3	2	416	428
CO8B_HUMAN	P07358	C8B	Complement component C8 beta chain	RDTMVEDLVVLVR	F3	3	416	428
CO8B_HUMAN	P07358	C8B	Complement component C8 beta chain	SDLEVAHYK	F2	2	297	305
CO8B_HUMAN	P07358	C8B	Complement component C8 beta chain	SLMLHYEFLQR	F1	2	310	320
CO8B_HUMAN	P07358	C8B	Complement component C8 beta chain	SLMLHYEFLQR	F1	3	310	320
CO8B_HUMAN	P07358	C8B	Complement component C8 beta chain	VEPLYELVTATDFAYSSTVR	F3	3	467	486
CO8B_HUMAN	P07358	C8B	Complement component C8 beta chain	YAYLLQPSQFHGEPCNFSDKEVEDCVTNRPCR	F3	4	0	31
CO8G_HUMAN	P07360	C8G	Complement component C8 gamma chain	AEATTLHVAPQGTAMAVSTFR	F3	3	70	90
CO8G_HUMAN	P07360	C8G	Complement component C8 gamma chain	AEATTLHVAPQGTAMAVSTFRK	F3	3	70	91
CO8G_HUMAN	P07360	C8G	Complement component C8 gamma chain	QLYGDTGVLGR	F3	2	101	111
CO8G_HUMAN	P07360	C8G	Complement component C8 gamma chain	YGFCEAADQFHVLDEVRR	F3	4	185	202
CO9_HUMAN	P02748	C9	Complement component C9	AEQCCEETASSISLHGK	F2	2	251	267
CO9_HUMAN	P02748	C9	Complement component C9	ALPTTYEK	F2	2	325	332
CO9_HUMAN	P02748	C9	Complement component C9	CLGYHLDVSLAFSEISVGAEFNK	F1	3	380	402
CO9_HUMAN	P02748	C9	Complement component C9	LSPIYNLVPVK	F1	2	473	483
CO9_HUMAN	P02748	C9	Complement component C9	NRDVVLTTTFVDDIK	F1	3	310	324
CO9_HUMAN	P02748	C9	Complement component C9	RPWNVASLIYETK	F1	2	195	207
COL10_HUMAN	Q9Y6Z7	COLEC10	Collectin-10	VFIGVNDLER	F3	2	207	216
CPN2_HUMAN	P22792	CPN2	Carboxypeptidase N subunit 2	GQVVPALNEK	F2	2	432	441
CPN2_HUMAN	P22792	CPN2	Carboxypeptidase N subunit 2	LELLSLSK	F1	2	363	370
CPN2_HUMAN	P22792	CPN2	Carboxypeptidase N subunit 2	LELLSLSK	F3	2	363	370
CPN2_HUMAN	P22792	CPN2	Carboxypeptidase N subunit 2	LFQPLTHLK	F1	2	164	172
CPN2_HUMAN	P22792	CPN2	Carboxypeptidase N subunit 2	LLNIQTYCAGPAYLK	F1	2	417	431
CPN2_HUMAN	P22792	CPN2	Carboxypeptidase N subunit 2	LTVSIEAR	F2	2	534	541
CPN2_HUMAN	P22792	CPN2	Carboxypeptidase N subunit 2	RLFQPLTHLK	F1	2	163	172
CPN2_HUMAN	P22792	CPN2	Carboxypeptidase N subunit 2	RLFQPLTHLK	F1	3	163	172
CPN2_HUMAN	P22792	CPN2	Carboxypeptidase N subunit 2	SLMLSYNAITHLPAGIFR	F1	3	317	334
CPN2_HUMAN	P22792	CPN2	Carboxypeptidase N subunit 2	VVFLNTQLCQFRPDAFGGLPR	F1	3	78	98
CRAC1_HUMAN	Q9NQ79	CRTAC1	Cartilage acidic protein 1	LVNIAVDER	F2	2	92	100
CXCL7_HUMAN	P02775	PPBP	Platelet basic protein	GKEESLDSDLYAELR	F2	3	48	62
DCUP_HUMAN	P06132	UROD	Uroporphyrinogen decarboxylase	FALPYIR	F1	2	232	238
DDI2_HUMAN	Q5TDH0	DDI2	Protein DDI1 homolog 2	DMLLANPHELSLLK	F3	2	140	153
DEMA_HUMAN	Q08495	DMTN	Dematin	HLIEDLIIESSK	F3	2	161	172
DIAC_HUMAN	Q01459	CTBS	Di-N-acetylchitobiase	GDVSLKDIIDPAFR	F3	3	106	119
DOPO_HUMAN	P09172	DBH	Dopamine beta-hydroxylase	SAVDAGFLQK	F1	2	505	514
DPEP2_HUMAN	Q9H4A9	DPEP2	Dipeptidase 2	GWSEEELQGVLR	F2	2	379	390
DPP3_HUMAN	Q9NY33	DPP3	Dipeptidyl peptidase 3	LAQDFLDSQNLSAYNTR	F3	2	183	199
DYH5_HUMAN	Q8TE73	DNAH5	Dynein axonemal heavy chain 5	LASCGFIDNVVLAR	F3	2	2119	2132
ECM1_HUMAN	Q16610	ECM1	Extracellular matrix protein 1	ELLALIQLER	F1	2	334	343
ECM1_HUMAN	Q16610	ECM1	Extracellular matrix protein 1	EVGPPLPQEAVPLQK	F2	2	101	115
ECM1_HUMAN	Q16610	ECM1	Extracellular matrix protein 1	LTFINDLCGPR	F3	2	466	476
EXTL2_HUMAN	Q9UBQ6	EXTL2	Exostosin-like 2	APDELWNSLGPHPIPVIFK	F1	3	106	124
F13A_HUMAN	P00488	F13A1	Coagulation factor XIII A chain	IVTNYFSAHDNDANLQMDIFLEEDGNVNSK	F3	3	335	364
F13B_HUMAN	P05160	F13B	Coagulation factor XIII B chain	SGYLLHGSNEITCNR	F1	3	366	380
F13B_HUMAN	P05160	F13B	Coagulation factor XIII B chain	SGYLLHGSNEITCNR	F3	2	366	380
F13B_HUMAN	P05160	F13B	Coagulation factor XIII B chain	VACEEPPFIENGAANLHSK	F3	3	334	352
F13B_HUMAN	P05160	F13B	Coagulation factor XIII B chain	VLHGDLIDFVCK	F3	3	476	487
FA10_HUMAN	P00742	F10	Coagulation factor X	ETYDFDIAVLR	F1	2	317	327
FA11_HUMAN	P03951	F11	Coagulation factor XI	SCALSNLACIR	F3	2	192	202
FA12_HUMAN	P00748	F12	Coagulation factor XII	LHEAFSPVSYQHDLALLR	F3	2	449	466
FA12_HUMAN	P00748	F12	Coagulation factor XII	LHEAFSPVSYQHDLALLR	F3	4	449	466
FA12_HUMAN	P00748	F12	Coagulation factor XII	NKPGVYTDVAYYLAWIR	F1	2	594	610
FA12_HUMAN	P00748	F12	Coagulation factor XII	NPDNDIRPWCFVLNR	F1	3	268	282
FA5_HUMAN	P12259	F5	Coagulation factor V	EFNPLVIVGLSK	F1	2	1506	1517
FA5_HUMAN	P12259	F5	Coagulation factor V	SHEFHAINGMIYSLPGLK	F1	3	1802	1819
FA5_HUMAN	P12259	F5	Coagulation factor V	TFHPLRSEAYNTFSER	F1	2	1047	1062
FA5_HUMAN	P12259	F5	Coagulation factor V	WIISSLTPK	F1	2	306	314
FA7_HUMAN	P08709	F7	Coagulation factor VII	DQLQSYICFCLPAFEGR	F1	2	123	139
FA7_HUMAN	P08709	F7	Coagulation factor VII	LHQPVVLTDHVVPLCLPER	F3	4	308	326
FA7_HUMAN	P08709	F7	Coagulation factor VII	VAQVIIPSTYVPGTTNHDIALLR	F1	3	285	307
FA9_HUMAN	P00740	F9	Coagulation factor IX	SALVLQYLR	F1	2	365	373
FA9_HUMAN	P00740	F9	Coagulation factor IX	SALVLQYLR	F3	2	365	373
FA9_HUMAN	P00740	F9	Coagulation factor IX	VVGGEDAKPGQFPWQVVLNGK	F1	2	227	247
FBLN1_HUMAN	P23142	FBLN1	Fibulin-1	AITPPHPASQANIIFDITEGNLR	F1	3	620	642
FBLN1_HUMAN	P23142	FBLN1	Fibulin-1	MVQEQCCHSQLEELHCATGISLANEQDR	F3	3	63	90
FBLN1_HUMAN	P23142	FBLN1	Fibulin-1	SQETGDLDVGGLQETDK	F1	2	147	163
FCGBP_HUMAN	Q9Y6R7	FCGBP	IgGFc-binding protein	ASQHGSDVVIETDFGLR	F3	3	1349	1365
FCGBP_HUMAN	Q9Y6R7	FCGBP	IgGFc-binding protein	LLVTVAGQVVSLAQGQQVTVDGEAVALPVAVGR	F1	3	4910	4942
FCGBP_HUMAN	Q9Y6R7	FCGBP	IgGFc-binding protein	TCQGSCAALSGLTGCTTR	F3	2	5133	5150
FCGBP_HUMAN	Q9Y6R7	FCGBP	IgGFc-binding protein	VSYVGLVTVR	F1	2	525	534
FCGBP_HUMAN	Q9Y6R7	FCGBP	IgGFc-binding protein	VSYVGLVTVR	F3	2	525	534
FCN2_HUMAN	Q15485	FCN2	Ficolin-2	VDLVDFEDNYQFAK	F3	2	193	206
FCN3_HUMAN	O75636	FCN3	Ficolin-3	AGFGNQESEFWLGNENLHQLTLQGNWELR	F1	3	152	180
FCN3_HUMAN	O75636	FCN3	Ficolin-3	ALPVFCDMDTEGGGWLVFQR	F1	3	116	135
FCN3_HUMAN	O75636	FCN3	Ficolin-3	GEPGDPVNLLR	F2	2	75	85
FCN3_HUMAN	O75636	FCN3	Ficolin-3	LLGEVDHYQLALGK	F3	3	200	213
FETUA_HUMAN	P02765	AHSG	Alpha-2-HS-glycoprotein	AQLVPLPPSTYVEFTVSGTDCVAK	F3	3	188	211
FETUA_HUMAN	P02765	AHSG	Alpha-2-HS-glycoprotein	EHAVEGDCDFQLLK	F2	2	107	120
FETUA_HUMAN	P02765	AHSG	Alpha-2-HS-glycoprotein	EHAVEGDCDFQLLK	F2	3	107	120
FETUA_HUMAN	P02765	AHSG	Alpha-2-HS-glycoprotein	EHAVEGDCDFQLLKLDGK	F2	2	107	124
FETUA_HUMAN	P02765	AHSG	Alpha-2-HS-glycoprotein	HTFMGVVSLGSPSGEVSHPR	F1	3	318	337
FETUA_HUMAN	P02765	AHSG	Alpha-2-HS-glycoprotein	HTFMGVVSLGSPSGEVSHPR	F3	3	318	337
FETUA_HUMAN	P02765	AHSG	Alpha-2-HS-glycoprotein	HTFMGVVSLGSPSGEVSHPR	F3	4	318	337
FETUA_HUMAN	P02765	AHSG	Alpha-2-HS-glycoprotein	HTLNQIDEVK	F1	2	58	67
FETUA_HUMAN	P02765	AHSG	Alpha-2-HS-glycoprotein	HTLNQIDEVK	F2	2	58	67
FETUA_HUMAN	P02765	AHSG	Alpha-2-HS-glycoprotein	HTLNQIDEVK	F3	2	58	67
FETUA_HUMAN	P02765	AHSG	Alpha-2-HS-glycoprotein	VWPQQPSGELFEIEIDTLETTCHVLDPTPVAR	F3	3	68	99
FETUB_HUMAN	Q9UGM5	FETUB	Fetuin-B	GSVQYLPDLDDK	F2	2	302	313
FETUB_HUMAN	Q9UGM5	FETUB	Fetuin-B	LVVLPFPK	F1	2	353	360
FETUB_HUMAN	Q9UGM5	FETUB	Fetuin-B	SQASSCSLQSSDSVPVGLCK	F2	2	219	238
FHR5_HUMAN	Q9BXR6	CFHR5	Complement factor H-related protein 5	ENYLLPEAK	F2	2	419	427
FHR5_HUMAN	Q9BXR6	CFHR5	Complement factor H-related protein 5	VGDVLKFSCR	F2	2	167	176
FIBA_HUMAN	P02671	FGA	Fibrinogen alpha chain	DSHSLTTNIMEILR	F3	3	101	114
FIBA_HUMAN	P02671	FGA	Fibrinogen alpha chain	EVDLKDYEDQQK	F1	2	191	202
FIBA_HUMAN	P02671	FGA	Fibrinogen alpha chain	GLIDEVNQDFTNR	F2	2	72	84
FIBA_HUMAN	P02671	FGA	Fibrinogen alpha chain	GLIDEVNQDFTNR	F3	2	72	84
FIBA_HUMAN	P02671	FGA	Fibrinogen alpha chain	MELERPGGNEITR	F2	2	259	271
FIBA_HUMAN	P02671	FGA	Fibrinogen alpha chain	MKPVPDLVPGNFK	F1	3	226	238
FIBA_HUMAN	P02671	FGA	Fibrinogen alpha chain	MKPVPDLVPGNFK	F3	2	226	238
FIBA_HUMAN	P02671	FGA	Fibrinogen alpha chain	MKPVPDLVPGNFK	F3	3	226	238
FIBA_HUMAN	P02671	FGA	Fibrinogen alpha chain	QHLPLIK	F3	2	219	225
FIBA_HUMAN	P02671	FGA	Fibrinogen alpha chain	RLEVDIDIK	F2	2	168	176
FIBA_HUMAN	P02671	FGA	Fibrinogen alpha chain	TFPGFFSPMLGEFVSETESR	F1	2	528	547
FIBA_HUMAN	P02671	FGA	Fibrinogen alpha chain	VQHIQLLQK	F3	2	149	157
FIBB_HUMAN	P02675	FGB	Fibrinogen beta chain	GGETSEMYLIQPDSSVKPYR	F1	3	248	267
FIBB_HUMAN	P02675	FGB	Fibrinogen beta chain	HQLYIDETVNSNIPTNLR	F3	3	179	196
FIBB_HUMAN	P02675	FGB	Fibrinogen beta chain	KGGETSEMYLIQPDSSVKPYR	F3	3	247	267
FIBB_HUMAN	P02675	FGB	Fibrinogen beta chain	KGGETSEMYLIQPDSSVKPYR	F3	4	247	267
FIBB_HUMAN	P02675	FGB	Fibrinogen beta chain	MGPTELLIEMEDWK	F3	2	335	348
FIBB_HUMAN	P02675	FGB	Fibrinogen beta chain	MGPTELLIEMEDWKGDK	F3	3	335	351
FIBB_HUMAN	P02675	FGB	Fibrinogen beta chain	NSVDELNNNVEAVSQTSSSSFQYMYLLK	F3	3	125	152
FIBB_HUMAN	P02675	FGB	Fibrinogen beta chain	NYCGLPGEYWLGNDK	F3	2	314	328
FIBB_HUMAN	P02675	FGB	Fibrinogen beta chain	REEAPSLRPAPPPISGGGYR	F3	3	53	72
FIBB_HUMAN	P02675	FGB	Fibrinogen beta chain	REEAPSLRPAPPPISGGGYR	F3	4	53	72
FIBB_HUMAN	P02675	FGB	Fibrinogen beta chain	SILENLR	F2	2	200	206
FIBG_HUMAN	P02679	FGG	Fibrinogen gamma chain	DNCCILDER	F1	2	32	40
FIBG_HUMAN	P02679	FGG	Fibrinogen gamma chain	EGFGHLSPTGTTEFWLGNEK	F3	2	239	258
FIBG_HUMAN	P02679	FGG	Fibrinogen gamma chain	EGFGHLSPTGTTEFWLGNEK	F3	3	239	258
FIBG_HUMAN	P02679	FGG	Fibrinogen gamma chain	FGSYCPTTCGIADFLSTYQTK	F1	2	41	61
FIBG_HUMAN	P02679	FGG	Fibrinogen gamma chain	IHLISTQSAIPYALR	F1	3	259	273
FIBG_HUMAN	P02679	FGG	Fibrinogen gamma chain	LDGSVDFK	F2	2	224	231
FIBG_HUMAN	P02679	FGG	Fibrinogen gamma chain	MLEEIMK	F1	2	115	121
FIBG_HUMAN	P02679	FGG	Fibrinogen gamma chain	QSGLYFIKPLK	F1	2	189	199
FIBG_HUMAN	P02679	FGG	Fibrinogen gamma chain	QSGLYFIKPLK	F1	3	189	199
FIBG_HUMAN	P02679	FGG	Fibrinogen gamma chain	QSGLYFIKPLK	F3	2	189	199
FIBG_HUMAN	P02679	FGG	Fibrinogen gamma chain	RLDGSVDFK	F3	2	223	231
FIBG_HUMAN	P02679	FGG	Fibrinogen gamma chain	VAQLEAQCQEPCK	F2	2	154	166
FIBG_HUMAN	P02679	FGG	Fibrinogen gamma chain	YEASILTHDSSIR	F1	3	122	134
FIBG_HUMAN	P02679	FGG	Fibrinogen gamma chain	YEASILTHDSSIR	F2	3	122	134
FIBG_HUMAN	P02679	FGG	Fibrinogen gamma chain	YEASILTHDSSIR	F3	2	122	134
FIBG_HUMAN	P02679	FGG	Fibrinogen gamma chain	YEASILTHDSSIR	F3	3	122	134
FIBG_HUMAN	P02679	FGG	Fibrinogen gamma chain	YLQEIYNSNNQK	F1	2	135	146
FIBG_HUMAN	P02679	FGG	Fibrinogen gamma chain	YLQEIYNSNNQK	F3	2	135	146
FINC_HUMAN	P02751	FN1	Fibronectin	TNTNVNCPIECFMPLDVQADR	F3	3	2452	2472
G3P_HUMAN	P04406	GAPDH	Glyceraldehyde-3-phosphate dehydrogenase	VIHDNFGIVEGLMTTVHAITATQK	F1	3	163	186
G6PE_HUMAN	O95479	H6PD	GDH/6PGL endoplasmic bifunctional protein	DIEAQLQHAGLR	F2	2	123	134
GELS_HUMAN	P06396	GSN	Gelsolin	AGALNSNDAFVLK	F2	2	585	597
GELS_HUMAN	P06396	GSN	Gelsolin	AGALNSNDAFVLK	F3	2	585	597
GELS_HUMAN	P06396	GSN	Gelsolin	AGKEPGLQIWR	F3	3	62	72
GELS_HUMAN	P06396	GSN	Gelsolin	EPAHLMSLFGGKPMIIYK	F1	4	531	548
GELS_HUMAN	P06396	GSN	Gelsolin	NWRDPDQTDGLGLSYLSSHIANVER	F3	3	395	419
GELS_HUMAN	P06396	GSN	Gelsolin	SEDCFILDHGK	F2	3	328	338
GELS_HUMAN	P06396	GSN	Gelsolin	TGAQELLR	F2	2	616	623
GELS_HUMAN	P06396	GSN	Gelsolin	VPVDPATYGQFYGGDSYIILYNYR	F1	3	458	481
GLOD4_HUMAN	Q9HC38	GLOD4	Glyoxalase domain-containing protein 4	ALHFVFK	F1	2	6	12
GLOD4_HUMAN	Q9HC38	GLOD4	Glyoxalase domain-containing protein 4	VTLAVSDLQK	F2	2	156	165
GP1BA_HUMAN	P07359	GP1BA	Platelet glycoprotein Ib alpha chain	LTQLNLDR	F2	2	73	80
GPX3_HUMAN	P22352	GPX3	Glutathione peroxidase 3	FLVGPDGIPIMR	F3	2	186	197
GPX3_HUMAN	P22352	GPX3	Glutathione peroxidase 3	LFWEPMK	F1	2	169	175
GPX3_HUMAN	P22352	GPX3	Glutathione peroxidase 3	YVRPGGGFVPNFQLFEK	F1	3	121	137
GTR1_HUMAN	P11166	SLC2A1	Solute carrier family 2, facilitated glucose transporter member 1	GTADVTHDLQEMKEESR	F2	2	233	249
HABP2_HUMAN	Q14520	HABP2	Hyaluronan-binding protein 2	DEIPHNDIALLK	F2	2	405	416
HABP2_HUMAN	Q14520	HABP2	Hyaluronan-binding protein 2	DEIPHNDIALLK	F2	3	405	416
HABP2_HUMAN	Q14520	HABP2	Hyaluronan-binding protein 2	FLNWIK	F1	2	546	551
HABP2_HUMAN	Q14520	HABP2	Hyaluronan-binding protein 2	LIANTLCNSR	F3	2	471	480
HBA_HUMAN	P69905	HBA1;	Hemoglobin subunit alpha	LRVDPVNFK	F3	2	92	100
HBAZ_HUMAN	P02008	HBZ	Hemoglobin subunit zeta	LLSHCLLVTLAAR	F1	3	101	113
HBAZ_HUMAN	P02008	HBZ	Hemoglobin subunit zeta	TYFPHFDLHPGSAQLR	F1	2	42	57
HBAZ_HUMAN	P02008	HBZ	Hemoglobin subunit zeta	TYFPHFDLHPGSAQLR	F1	3	42	57
HBB_HUMAN	P68871	HBB	Hemoglobin subunit beta	SAVTALWGKVNVDEVGGEALGR	F1	3	10	31
HBB_HUMAN	P68871	HBB	Hemoglobin subunit beta	VLGAFSDGLAHLDNLK	F2	3	68	83
HBG2_HUMAN	P69892	HBG2	Hemoglobin subunit gamma-2	MVTGVASALSSR	F3	2	134	145
HEMO_HUMAN	P02790	HPX	Hemopexin	CSPHLVLSALTSDNHGATYAFSGTHYWR	F1	4	257	284
HEMO_HUMAN	P02790	HPX	Hemopexin	EVGTPHGIILDSVDAAFICPGSSR	F1	3	348	371
HEMO_HUMAN	P02790	HPX	Hemopexin	EVGTPHGIILDSVDAAFICPGSSR	F3	2	348	371
HEMO_HUMAN	P02790	HPX	Hemopexin	EVGTPHGIILDSVDAAFICPGSSR	F3	3	348	371
HEMO_HUMAN	P02790	HPX	Hemopexin	EWFWDLATGTMK	F1	2	167	178
HEMO_HUMAN	P02790	HPX	Hemopexin	GGYTLVSGYPK	F3	2	333	343
HEMO_HUMAN	P02790	HPX	Hemopexin	LHIMAGR	F3	2	372	378
HEMO_HUMAN	P02790	HPX	Hemopexin	LLQDEFPGIPSPLDAAVECHR	F1	3	131	151
HEMO_HUMAN	P02790	HPX	Hemopexin	LLQDEFPGIPSPLDAAVECHR	F3	3	131	151
HEMO_HUMAN	P02790	HPX	Hemopexin	LWWLDLK	F1	2	380	386
HEMO_HUMAN	P02790	HPX	Hemopexin	SGAQATWTELPWPHEK	F3	2	387	402
HEMO_HUMAN	P02790	HPX	Hemopexin	SGAQATWTELPWPHEK	F3	3	387	402
HEMO_HUMAN	P02790	HPX	Hemopexin	SLGPNSCSANGPGLYLIHGPNLYCYSDVEK	F3	3	412	441
HEMO_HUMAN	P02790	HPX	Hemopexin	VDGALCMEK	F2	2	403	411
HEMO_HUMAN	P02790	HPX	Hemopexin	VDGALCMEK	F3	2	403	411
HEP2_HUMAN	P05546	SERPIND1	Heparin cofactor 2	FAFNLYR	F1	2	133	139
HEP2_HUMAN	P05546	SERPIND1	Heparin cofactor 2	FTVDRPFLFLIYEHR	F1	3	469	483
HEP2_HUMAN	P05546	SERPIND1	Heparin cofactor 2	FTVDRPFLFLIYEHR	F1	4	469	483
HEP2_HUMAN	P05546	SERPIND1	Heparin cofactor 2	GETHEQVHSILHFK	F3	2	171	184
HEP2_HUMAN	P05546	SERPIND1	Heparin cofactor 2	GETHEQVHSILHFK	F3	3	171	184
HEP2_HUMAN	P05546	SERPIND1	Heparin cofactor 2	GETHEQVHSILHFK	F3	4	171	184
HEP2_HUMAN	P05546	SERPIND1	Heparin cofactor 2	GGETAQSADPQWEQLNNK	F2	2	31	48
HEP2_HUMAN	P05546	SERPIND1	Heparin cofactor 2	GPLDQLEK	F1	2	23	30
HEP2_HUMAN	P05546	SERPIND1	Heparin cofactor 2	GPLDQLEK	F2	2	23	30
HEP2_HUMAN	P05546	SERPIND1	Heparin cofactor 2	HQGTITVNEEGTQATTVTTVGFMPLSTQVR	F3	3	439	468
HEP2_HUMAN	P05546	SERPIND1	Heparin cofactor 2	IAIDLFK	F1	2	432	438
HEP2_HUMAN	P05546	SERPIND1	Heparin cofactor 2	IAIDLFK	F3	2	432	438
HEP2_HUMAN	P05546	SERPIND1	Heparin cofactor 2	NFGYTLR	F1	2	213	219
HEP2_HUMAN	P05546	SERPIND1	Heparin cofactor 2	QFPILLDFK	F1	2	229	237
HEP2_HUMAN	P05546	SERPIND1	Heparin cofactor 2	SVNDLYIQK	F2	2	220	228
HEP2_HUMAN	P05546	SERPIND1	Heparin cofactor 2	TLEAQLTPR	F2	2	368	376
HEP2_HUMAN	P05546	SERPIND1	Heparin cofactor 2	TREVLLPK	F2	2	389	396
HEP2_HUMAN	P05546	SERPIND1	Heparin cofactor 2	YEITTIHNLFR	F1	2	193	203
HEP2_HUMAN	P05546	SERPIND1	Heparin cofactor 2	YEITTIHNLFR	F1	3	193	203
HGFA_HUMAN	Q04756	HGFAC	Hepatocyte growth factor activator	VQLSPDLLATLPEPASPGR	F3	2	373	391
HGFL_HUMAN	P26927	MST1	Hepatocyte growth factor-like protein	EQWILTAR	F3	2	514	521
HGFL_HUMAN	P26927	MST1	Hepatocyte growth factor-like protein	GTMATTVGGLPCQAWSHK	F3	3	120	137
HGFL_HUMAN	P26927	MST1	Hepatocyte growth factor-like protein	VVGGHPGNSPWTVSLR	F1	3	484	499
HGFL_HUMAN	P26927	MST1	Hepatocyte growth factor-like protein	VVGGHPGNSPWTVSLR	F3	3	484	499
HIPK1_HUMAN	Q86Z02	HIPK1	Homeodomain-interacting protein kinase 1	YIRPILQQVATALMK	F1	3	291	305
HPT_HUMAN	P00738	HP	Haptoglobin	AVGDKLPECEADDGCPKPPEIAHGYVEHSVR	F2	4	78	108
HPT_HUMAN	P00738	HP	Haptoglobin	AVGDKLPECEAVCGKPK	F2	2	137	153
HPT_HUMAN	P00738	HP	Haptoglobin	DIAPTLTLYVGK	F1	2	216	227
HPT_HUMAN	P00738	HP	Haptoglobin	DIAPTLTLYVGK	F3	2	216	227
HPT_HUMAN	P00738	HP	Haptoglobin	DIAPTLTLYVGKK	F1	3	216	228
HPT_HUMAN	P00738	HP	Haptoglobin	ILGGHLDAK	F3	2	162	170
HPT_HUMAN	P00738	HP	Haptoglobin	KQLVEIEK	F2	2	228	235
HPT_HUMAN	P00738	HP	Haptoglobin	LPECEADDGCPKPPEIAHGYVEHSVR	F2	3	83	108
HPT_HUMAN	P00738	HP	Haptoglobin	LPECEAVCGKPK	F2	3	142	153
HPT_HUMAN	P00738	HP	Haptoglobin	LRTEGDGVYTLNDK	F2	2	58	71
HPT_HUMAN	P00738	HP	Haptoglobin	LRTEGDGVYTLNDK	F2	3	58	71
HPT_HUMAN	P00738	HP	Haptoglobin	LRTEGDGVYTLNNEK	F2	2	117	131
HPT_HUMAN	P00738	HP	Haptoglobin	SPVGVQPILNEHTFCAGMSK	F3	3	326	345
HPT_HUMAN	P00738	HP	Haptoglobin	TEGDGVYTLNDK	F1	2	60	71
HPT_HUMAN	P00738	HP	Haptoglobin	TEGDGVYTLNNEK	F1	2	119	131
HPT_HUMAN	P00738	HP	Haptoglobin	VMPICLPSK	F1	2	262	270
HPT_HUMAN	P00738	HP	Haptoglobin	VMPICLPSK	F3	2	262	270
HPT_HUMAN	P00738	HP	Haptoglobin	YQEDTCYGDAGSAFAVHDLEEDTWYATGILSFDK	F3	3	346	379
HPTR_HUMAN	P00739	HPR	Haptoglobin-related protein	AVGDKLPECEAVCGKPK	F2	2	79	95
HPTR_HUMAN	P00739	HPR	Haptoglobin-related protein	DIAPTLTLYVGK	F1	2	158	169
HPTR_HUMAN	P00739	HPR	Haptoglobin-related protein	DIAPTLTLYVGK	F3	2	158	169
HPTR_HUMAN	P00739	HPR	Haptoglobin-related protein	DIAPTLTLYVGKK	F1	3	158	170
HPTR_HUMAN	P00739	HPR	Haptoglobin-related protein	ILGGHLDAK	F3	2	104	112
HPTR_HUMAN	P00739	HPR	Haptoglobin-related protein	KQLVEIEK	F2	2	170	177
HPTR_HUMAN	P00739	HPR	Haptoglobin-related protein	LPECEAVCGKPK	F2	3	84	95
HPTR_HUMAN	P00739	HPR	Haptoglobin-related protein	LRTEGDGVYTLNDK	F2	2	59	72
HPTR_HUMAN	P00739	HPR	Haptoglobin-related protein	LRTEGDGVYTLNDK	F2	3	59	72
HPTR_HUMAN	P00739	HPR	Haptoglobin-related protein	TEGDGVYTLNDK	F1	2	61	72
HPTR_HUMAN	P00739	HPR	Haptoglobin-related protein	VLVNERVMPICLPSK	F1	2	198	212
HPTR_HUMAN	P00739	HPR	Haptoglobin-related protein	VMPICLPSK	F1	2	204	212
HPTR_HUMAN	P00739	HPR	Haptoglobin-related protein	VMPICLPSK	F3	2	204	212
HRG_HUMAN	P04196	HRG	Histidine-rich glycoprotein	ADLFYDVEALDLESPK	F2	2	220	235
HRG_HUMAN	P04196	HRG	Histidine-rich glycoprotein	ADLFYDVEALDLESPK	F3	2	220	235
HRG_HUMAN	P04196	HRG	Histidine-rich glycoprotein	ALDLINKR	F3	2	34	41
HRG_HUMAN	P04196	HRG	Histidine-rich glycoprotein	DGYLFQLLR	F1	2	44	52
HRG_HUMAN	P04196	HRG	Histidine-rich glycoprotein	DGYLFQLLR	F3	2	44	52
HRG_HUMAN	P04196	HRG	Histidine-rich glycoprotein	DSPVLIDFFEDTER	F2	2	140	153
HRG_HUMAN	P04196	HRG	Histidine-rich glycoprotein	DSPVLIDFFEDTER	F3	2	140	153
HRG_HUMAN	P04196	HRG	Histidine-rich glycoprotein	GEVLPLPEANFPSFPLPHHK	F1	3	467	486
HRG_HUMAN	P04196	HRG	Histidine-rich glycoprotein	GEVLPLPEANFPSFPLPHHK	F1	4	467	486
HRG_HUMAN	P04196	HRG	Histidine-rich glycoprotein	GEVLPLPEANFPSFPLPHHK	F3	4	467	486
HRG_HUMAN	P04196	HRG	Histidine-rich glycoprotein	IADAHLDR	F2	2	53	60
HRG_HUMAN	P04196	HRG	Histidine-rich glycoprotein	KGEVLPLPEANFPSFPLPHHK	F1	4	466	486
HRG_HUMAN	P04196	HRG	Histidine-rich glycoprotein	NLVINCEVFDPQEHENINGVPPHLGHPFHWGGHER	F3	4	236	270
HRG_HUMAN	P04196	HRG	Histidine-rich glycoprotein	RDGYLFQLLR	F1	3	43	52
HSP7C_HUMAN	P11142	HSPA8	Heat shock cognate 71 kDa protein	GPAVGIDLGTTYSCVGVFQHGK	F3	3	4	25
HV205_HUMAN	P01817	IGHV2-5	Immunoglobulin heavy variable 2-5	ALEWLALIYWDDDKR	F1	3	65	79
HV226_HUMAN	A0A0B4J1V2	IGHV2-26	Immunoglobulin heavy variable 2-26	ALEWLAHIFSNDEK	F1	2	65	78
HV404_HUMAN	A0A075B6R2	IGHV4-4	Immunoglobulin heavy variable 4-4	GLEWIGEIYHSGSTNYNPSLK	F1	3	64	84
HV432_HUMAN	A0A087WSY4	IGHV4-30-2	Immunoglobulin heavy variable 4-30-2	GLEWIGYIYHSGSTYYNPSLK	F1	3	65	85
IBP3_HUMAN	P17936	IGFBP3	Insulin-like growth factor-binding protein 3	ALAQCAPPPAVCAELVR	F3	2	47	63
IBP3_HUMAN	P17936	IGFBP3	Insulin-like growth factor-binding protein 3	EMEDTLNHLK	F2	2	216	225
IBP3_HUMAN	P17936	IGFBP3	Insulin-like growth factor-binding protein 3	FLNVLSPR	F1	2	226	233
IBP6_HUMAN	P24592	IGFBP6	Insulin-like growth factor-binding protein 6	HLDSVLQQLQTEVYR	F3	2	166	180
IBP6_HUMAN	P24592	IGFBP6	Insulin-like growth factor-binding protein 6	HLDSVLQQLQTEVYR	F3	3	166	180
IC1_HUMAN	P05155	SERPING1	Plasma protease C1 inhibitor	DFTCVHQALK	F3	2	202	211
IC1_HUMAN	P05155	SERPING1	Plasma protease C1 inhibitor	FQPTLLTLPR	F1	2	391	400
IC1_HUMAN	P05155	SERPING1	Plasma protease C1 inhibitor	GVTSVSQIFHSPDLAIR	F1	2	217	233
IC1_HUMAN	P05155	SERPING1	Plasma protease C1 inhibitor	GVTSVSQIFHSPDLAIR	F1	3	217	233
IC1_HUMAN	P05155	SERPING1	Plasma protease C1 inhibitor	GVTSVSQIFHSPDLAIR	F3	2	217	233
IC1_HUMAN	P05155	SERPING1	Plasma protease C1 inhibitor	GVTSVSQIFHSPDLAIR	F3	3	217	233
IC1_HUMAN	P05155	SERPING1	Plasma protease C1 inhibitor	HRLEDMEQALSPSVFK	F1	2	365	380
IC1_HUMAN	P05155	SERPING1	Plasma protease C1 inhibitor	HRLEDMEQALSPSVFK	F1	3	365	380
IC1_HUMAN	P05155	SERPING1	Plasma protease C1 inhibitor	HRLEDMEQALSPSVFK	F3	2	365	380
IC1_HUMAN	P05155	SERPING1	Plasma protease C1 inhibitor	HRLEDMEQALSPSVFK	F3	3	365	380
IC1_HUMAN	P05155	SERPING1	Plasma protease C1 inhibitor	KYPVAHFIDQTLK	F1	2	329	341
IC1_HUMAN	P05155	SERPING1	Plasma protease C1 inhibitor	KYPVAHFIDQTLK	F1	3	329	341
IC1_HUMAN	P05155	SERPING1	Plasma protease C1 inhibitor	KYPVAHFIDQTLK	F3	3	329	341
IC1_HUMAN	P05155	SERPING1	Plasma protease C1 inhibitor	LEDMEQALSPSVFK	F1	2	367	380
IC1_HUMAN	P05155	SERPING1	Plasma protease C1 inhibitor	LEDMEQALSPSVFK	F3	2	367	380
IC1_HUMAN	P05155	SERPING1	Plasma protease C1 inhibitor	LLDSLPSDTR	F1	2	277	286
IC1_HUMAN	P05155	SERPING1	Plasma protease C1 inhibitor	LVLLNAIYLSAK	F1	2	287	298
IC1_HUMAN	P05155	SERPING1	Plasma protease C1 inhibitor	LYHAFSAMK	F1	2	153	161
IC1_HUMAN	P05155	SERPING1	Plasma protease C1 inhibitor	TLYSSSPR	F2	2	242	249
IC1_HUMAN	P05155	SERPING1	Plasma protease C1 inhibitor	TNLESILSYPK	F1	2	191	201
IC1_HUMAN	P05155	SERPING1	Plasma protease C1 inhibitor	TNLESILSYPK	F3	2	191	201
IC1_HUMAN	P05155	SERPING1	Plasma protease C1 inhibitor	VETNMAFSPFSIASLLTQVLLGAGENTK	F1	3	163	190
IC1_HUMAN	P05155	SERPING1	Plasma protease C1 inhibitor	VTTSQDMLSIMEK	F1	2	403	415
IC1_HUMAN	P05155	SERPING1	Plasma protease C1 inhibitor	VTTSQDMLSIMEK	F3	2	403	415
IC1_HUMAN	P05155	SERPING1	Plasma protease C1 inhibitor	YPVAHFIDQTLK	F3	3	330	341
ICAM1_HUMAN	P05362	ICAM1	Intercellular adhesion molecule 1	VELAPLPSWQPVGK	F3	2	116	129
IGF1_HUMAN	P05019	IGF1	Insulin-like growth factor I	LEMYCAPLKPAK	F3	2	105	116
IGF2_HUMAN	P01344	IGF2	Insulin-like growth factor II	SCDLALLETYCATPAK	F3	3	74	89
IGHA1_HUMAN	P01876	IGHA1	Immunoglobulin heavy constant alpha 1	DLCGCYSVSSVLPGCAEPWNHGK	F3	3	178	200
IGHA1_HUMAN	P01876	IGHA1	Immunoglobulin heavy constant alpha 1	GDTFSCMVGHEALPLAFTQK	F3	3	308	327
IGHA1_HUMAN	P01876	IGHA1	Immunoglobulin heavy constant alpha 1	KGDTFSCMVGHEALPLAFTQK	F3	4	307	327
IGHA1_HUMAN	P01876	IGHA1	Immunoglobulin heavy constant alpha 1	NFPPSQDASGDLYTTSSQLTLPATQCLAGK	F3	3	52	81
IGHA1_HUMAN	P01876	IGHA1	Immunoglobulin heavy constant alpha 1	SGNTFRPEVHLLPPPSEELALNELVTLTCLAR	F1	3	222	253
IGHA1_HUMAN	P01876	IGHA1	Immunoglobulin heavy constant alpha 1	SGNTFRPEVHLLPPPSEELALNELVTLTCLAR	F1	4	222	253
IGHA1_HUMAN	P01876	IGHA1	Immunoglobulin heavy constant alpha 1	WLQGSQELPR	F3	2	264	273
IGHA1_HUMAN	P01876	IGHA1	Immunoglobulin heavy constant alpha 1	YLTWASR	F1	2	276	282
IGHD_HUMAN	P01880	IGHD	Immunoglobulin heavy constant delta	DSYYMTSSQLSTPLQQWR	F3	2	61	78
IGHG1_HUMAN	P01857	IGHG1	Immunoglobulin heavy constant gamma 1	ALPAPIEK	F2	2	210	217
IGHG1_HUMAN	P01857	IGHG1	Immunoglobulin heavy constant gamma 1	DTLMISR	F2	2	132	138
IGHG1_HUMAN	P01857	IGHG1	Immunoglobulin heavy constant gamma 1	GPSVFPLAPSSK	F3	2	5	16
IGHG1_HUMAN	P01857	IGHG1	Immunoglobulin heavy constant gamma 1	NQVSLTCLVK	F3	2	244	253
IGHG1_HUMAN	P01857	IGHG1	Immunoglobulin heavy constant gamma 1	THTCPPCPAPELLGGPSVFLFPPKPK	F1	3	106	131
IGHG1_HUMAN	P01857	IGHG1	Immunoglobulin heavy constant gamma 1	THTCPPCPAPELLGGPSVFLFPPKPK	F1	4	106	131
IGHG1_HUMAN	P01857	IGHG1	Immunoglobulin heavy constant gamma 1	TTPPVLDSDGSFFLYSK	F1	2	276	292
IGHG1_HUMAN	P01857	IGHG1	Immunoglobulin heavy constant gamma 1	TTPPVLDSDGSFFLYSK	F3	2	276	292
IGHG1_HUMAN	P01857	IGHG1	Immunoglobulin heavy constant gamma 1	VVSVLTVLHQDWLNGK	F1	2	185	200
IGHG1_HUMAN	P01857	IGHG1	Immunoglobulin heavy constant gamma 1	VVSVLTVLHQDWLNGK	F1	3	185	200
IGHG2_HUMAN	P01859	IGHG2	Immunoglobulin heavy constant gamma 2	DTLMISR	F2	2	128	134
IGHG2_HUMAN	P01859	IGHG2	Immunoglobulin heavy constant gamma 2	NQVSLTCLVK	F3	2	240	249
IGHG2_HUMAN	P01859	IGHG2	Immunoglobulin heavy constant gamma 2	TTPPMLDSDGSFFLYSK	F3	2	272	288
IGHG2_HUMAN	P01859	IGHG2	Immunoglobulin heavy constant gamma 2	VVSVLTVVHQDWLNGKEYK	F1	3	181	199
IGHG3_HUMAN	P01860	IGHG3	Immunoglobulin heavy constant gamma 3	ALPAPIEK	F2	2	257	264
IGHG3_HUMAN	P01860	IGHG3	Immunoglobulin heavy constant gamma 3	CPAPELLGGPSVFLFPPKPK	F1	3	159	178
IGHG3_HUMAN	P01860	IGHG3	Immunoglobulin heavy constant gamma 3	DTLMISR	F2	2	179	185
IGHG3_HUMAN	P01860	IGHG3	Immunoglobulin heavy constant gamma 3	NQVSLTCLVK	F3	2	291	300
IGHG3_HUMAN	P01860	IGHG3	Immunoglobulin heavy constant gamma 3	VVSVLTVLHQDWLNGK	F1	2	232	247
IGHG3_HUMAN	P01860	IGHG3	Immunoglobulin heavy constant gamma 3	VVSVLTVLHQDWLNGK	F1	3	232	247
IGHG4_HUMAN	P01861	IGHG4	Immunoglobulin heavy constant gamma 4	DTLMISR	F2	2	129	135
IGHG4_HUMAN	P01861	IGHG4	Immunoglobulin heavy constant gamma 4	EPQVYTLPPSQEEMTK	F1	2	225	240
IGHG4_HUMAN	P01861	IGHG4	Immunoglobulin heavy constant gamma 4	NQVSLTCLVK	F3	2	241	250
IGHG4_HUMAN	P01861	IGHG4	Immunoglobulin heavy constant gamma 4	VVSVLTVLHQDWLNGK	F1	2	182	197
IGHG4_HUMAN	P01861	IGHG4	Immunoglobulin heavy constant gamma 4	VVSVLTVLHQDWLNGK	F1	3	182	197
IGHM_HUMAN	P01871	IGHM	Immunoglobulin heavy constant mu	FTCTVTHTDLPSPLK	F1	3	301	315
IGHM_HUMAN	P01871	IGHM	Immunoglobulin heavy constant mu	GVALHRPDVYLLPPAR	F1	3	323	338
IGHM_HUMAN	P01871	IGHM	Immunoglobulin heavy constant mu	LICQATGFSPR	F1	2	132	142
IGHM_HUMAN	P01871	IGHM	Immunoglobulin heavy constant mu	LICQATGFSPR	F3	2	132	142
IGHM_HUMAN	P01871	IGHM	Immunoglobulin heavy constant mu	NVPLPVIAELPPK	F3	2	100	112
IGHM_HUMAN	P01871	IGHM	Immunoglobulin heavy constant mu	YAATSQVLLPSK	F3	2	65	76
IGJ_HUMAN	P01591	JCHAIN	Immunoglobulin J chain	FVYHLSDLCK	F1	3	83	92
IGJ_HUMAN	P01591	JCHAIN	Immunoglobulin J chain	FVYHLSDLCK	F3	3	83	92
IGJ_HUMAN	P01591	JCHAIN	Immunoglobulin J chain	IVLVDNK	F1	2	28	34
IGJ_HUMAN	P01591	JCHAIN	Immunoglobulin J chain	IVLVDNK	F2	2	28	34
IGJ_HUMAN	P01591	JCHAIN	Immunoglobulin J chain	IVLVDNK	F3	2	28	34
IGKC_HUMAN	P01834	IGKC	Immunoglobulin kappa constant	DSTYSLSSTLTLSK	F3	2	63	76
IGKC_HUMAN	P01834	IGKC	Immunoglobulin kappa constant	SGTASVVCLLNNFYPR	F1	2	20	35
IGKC_HUMAN	P01834	IGKC	Immunoglobulin kappa constant	TVAAPSVFIFPPSDEQLK	F3	2	2	19
IGKC_HUMAN	P01834	IGKC	Immunoglobulin kappa constant	VDNALQSGNSQESVTEQDSK	F1	2	43	62
IGKC_HUMAN	P01834	IGKC	Immunoglobulin kappa constant	VYACEVTHQGLSSPVTK	F1	2	84	100
IGKC_HUMAN	P01834	IGKC	Immunoglobulin kappa constant	VYACEVTHQGLSSPVTK	F3	3	84	100
IL1AP_HUMAN	Q9NPH3	IL1RAP	Interleukin-1 receptor accessory protein	TQILSIK	F2	2	313	319
IL6RB_HUMAN	P40189	IL6ST	Interleukin-6 receptor subunit beta	SSFTVQDLKPFTEYVFR	F1	3	282	298
IPSP_HUMAN	P05154	SERPINA5	Plasma serine protease inhibitor	DFTFDLYR	F3	2	47	54
IPSP_HUMAN	P05154	SERPINA5	Plasma serine protease inhibitor	MQILEGLGLNLQK	F1	2	89	101
IPSP_HUMAN	P05154	SERPINA5	Plasma serine protease inhibitor	MQILEGLGLNLQK	F3	2	89	101
IPSP_HUMAN	P05154	SERPINA5	Plasma serine protease inhibitor	QLELYLPK	F3	2	298	305
ITA2B_HUMAN	P08514	ITGA2B	Integrin alpha-IIb	FGSAIAPLGDLDR	F3	2	387	399
ITA2B_HUMAN	P08514	ITGA2B	Integrin alpha-IIb	LSLNAELQLDR	F3	2	533	543
ITIH1_HUMAN	P19827	ITIH1	Inter-alpha-trypsin inhibitor heavy chain H1	AAISGENAGLVR	F2	2	126	137
ITIH1_HUMAN	P19827	ITIH1	Inter-alpha-trypsin inhibitor heavy chain H1	ADVQAHGEGQEFSITCLVDEEEMK	F2	3	525	548
ITIH1_HUMAN	P19827	ITIH1	Inter-alpha-trypsin inhibitor heavy chain H1	ADVQAHGEGQEFSITCLVDEEEMKK	F2	3	525	549
ITIH1_HUMAN	P19827	ITIH1	Inter-alpha-trypsin inhibitor heavy chain H1	ADVQAHGEGQEFSITCLVDEEEMKK	F2	4	525	549
ITIH1_HUMAN	P19827	ITIH1	Inter-alpha-trypsin inhibitor heavy chain H1	EVAFDLEIPK	F2	2	84	93
ITIH1_HUMAN	P19827	ITIH1	Inter-alpha-trypsin inhibitor heavy chain H1	GFSLDEATNLNGGLLR	F3	2	361	376
ITIH1_HUMAN	P19827	ITIH1	Inter-alpha-trypsin inhibitor heavy chain H1	GHMLENHVER	F2	3	555	564
ITIH1_HUMAN	P19827	ITIH1	Inter-alpha-trypsin inhibitor heavy chain H1	GHVLFRPTVSQQQSCPTCSTSLLNGHFK	F1	3	230	257
ITIH1_HUMAN	P19827	ITIH1	Inter-alpha-trypsin inhibitor heavy chain H1	GHVLFRPTVSQQQSCPTCSTSLLNGHFK	F1	4	230	257
ITIH1_HUMAN	P19827	ITIH1	Inter-alpha-trypsin inhibitor heavy chain H1	GMADQDGLKPTIDKPSEDSPPLEMLGPR	F3	3	613	640
ITIH1_HUMAN	P19827	ITIH1	Inter-alpha-trypsin inhibitor heavy chain H1	GRFPLYNLGFGHNVDFNFLEVMSMENNGR	F1	3	426	454
ITIH1_HUMAN	P19827	ITIH1	Inter-alpha-trypsin inhibitor heavy chain H1	GRFPLYNLGFGHNVDFNFLEVMSMENNGR	F1	4	426	454
ITIH1_HUMAN	P19827	ITIH1	Inter-alpha-trypsin inhibitor heavy chain H1	GSLVQASEANLQAAQDFVR	F1	2	342	360
ITIH1_HUMAN	P19827	ITIH1	Inter-alpha-trypsin inhibitor heavy chain H1	GSLVQASEANLQAAQDFVR	F3	2	342	360
ITIH1_HUMAN	P19827	ITIH1	Inter-alpha-trypsin inhibitor heavy chain H1	GSLVQASEANLQAAQDFVR	F3	3	342	360
ITIH1_HUMAN	P19827	ITIH1	Inter-alpha-trypsin inhibitor heavy chain H1	LWAYLTIQELLAK	F1	2	565	577
ITIH1_HUMAN	P19827	ITIH1	Inter-alpha-trypsin inhibitor heavy chain H1	QLVHHFEIDVDIFEPQGISK	F3	4	185	204
ITIH1_HUMAN	P19827	ITIH1	Inter-alpha-trypsin inhibitor heavy chain H1	VTFQLTYEEVLK	F1	2	158	169
ITIH1_HUMAN	P19827	ITIH1	Inter-alpha-trypsin inhibitor heavy chain H1	VTFQLTYEEVLKR	F3	3	158	170
ITIH2_HUMAN	P19823	ITIH2	Inter-alpha-trypsin inhibitor heavy chain H2	ETAVDGELVVLYDVK	F2	2	266	280
ITIH2_HUMAN	P19823	ITIH2	Inter-alpha-trypsin inhibitor heavy chain H2	FLHVPDTFEGHFDGVPVISK	F1	3	223	242
ITIH2_HUMAN	P19823	ITIH2	Inter-alpha-trypsin inhibitor heavy chain H2	FLHVPDTFEGHFDGVPVISK	F1	4	223	242
ITIH2_HUMAN	P19823	ITIH2	Inter-alpha-trypsin inhibitor heavy chain H2	FYNQVSTPLLR	F1	2	489	499
ITIH2_HUMAN	P19823	ITIH2	Inter-alpha-trypsin inhibitor heavy chain H2	IQPSGGTNINEALLR	F1	2	380	394
ITIH2_HUMAN	P19823	ITIH2	Inter-alpha-trypsin inhibitor heavy chain H2	IQPSGGTNINEALLR	F3	2	380	394
ITIH2_HUMAN	P19823	ITIH2	Inter-alpha-trypsin inhibitor heavy chain H2	IYGNQDTSSQLK	F2	2	476	487
ITIH2_HUMAN	P19823	ITIH2	Inter-alpha-trypsin inhibitor heavy chain H2	IYGNQDTSSQLK	F3	2	476	487
ITIH2_HUMAN	P19823	ITIH2	Inter-alpha-trypsin inhibitor heavy chain H2	IYGNQDTSSQLKK	F2	3	476	488
ITIH2_HUMAN	P19823	ITIH2	Inter-alpha-trypsin inhibitor heavy chain H2	IYLQPGR	F1	2	198	204
ITIH2_HUMAN	P19823	ITIH2	Inter-alpha-trypsin inhibitor heavy chain H2	IYLQPGR	F3	2	198	204
ITIH2_HUMAN	P19823	ITIH2	Inter-alpha-trypsin inhibitor heavy chain H2	LDQIESVITATSANTQLVLETLAQMDDLQDFLSK	F1	3	538	571
ITIH2_HUMAN	P19823	ITIH2	Inter-alpha-trypsin inhibitor heavy chain H2	LSNENHGIAQR	F2	2	465	475
ITIH2_HUMAN	P19823	ITIH2	Inter-alpha-trypsin inhibitor heavy chain H2	LSNENHGIAQR	F2	3	465	475
ITIH2_HUMAN	P19823	ITIH2	Inter-alpha-trypsin inhibitor heavy chain H2	LWAYLTINQLLAER	F1	2	583	596
ITIH2_HUMAN	P19823	ITIH2	Inter-alpha-trypsin inhibitor heavy chain H2	MLADAPPQDPSCCSGALYYGSK	F1	2	639	660
ITIH2_HUMAN	P19823	ITIH2	Inter-alpha-trypsin inhibitor heavy chain H2	MLADAPPQDPSCCSGALYYGSK	F3	2	639	660
ITIH2_HUMAN	P19823	ITIH2	Inter-alpha-trypsin inhibitor heavy chain H2	MLADAPPQDPSCCSGALYYGSK	F3	3	639	660
ITIH2_HUMAN	P19823	ITIH2	Inter-alpha-trypsin inhibitor heavy chain H2	SILQMSLDHHIVTPLTSLVIENEAGDER	F1	3	611	638
ITIH2_HUMAN	P19823	ITIH2	Inter-alpha-trypsin inhibitor heavy chain H2	SILQMSLDHHIVTPLTSLVIENEAGDER	F1	4	611	638
ITIH2_HUMAN	P19823	ITIH2	Inter-alpha-trypsin inhibitor heavy chain H2	SLAPTAAAK	F2	2	597	605
ITIH2_HUMAN	P19823	ITIH2	Inter-alpha-trypsin inhibitor heavy chain H2	SSALDMENFR	F2	2	157	166
ITIH2_HUMAN	P19823	ITIH2	Inter-alpha-trypsin inhibitor heavy chain H2	TILDDLR	F2	2	335	341
ITIH2_HUMAN	P19823	ITIH2	Inter-alpha-trypsin inhibitor heavy chain H2	TILDDLRAEDHFSVIDFNQNIR	F3	4	335	356
ITIH2_HUMAN	P19823	ITIH2	Inter-alpha-trypsin inhibitor heavy chain H2	VQFELHYQEVK	F1	3	177	187
ITIH2_HUMAN	P19823	ITIH2	Inter-alpha-trypsin inhibitor heavy chain H2	VQFELHYQEVK	F3	2	177	187
ITIH2_HUMAN	P19823	ITIH2	Inter-alpha-trypsin inhibitor heavy chain H2	VQFELHYQEVK	F3	3	177	187
ITIH3_HUMAN	Q06033	ITIH3	Inter-alpha-trypsin inhibitor heavy chain H3	EHLVQATPENLQEAR	F2	3	334	348
ITIH3_HUMAN	Q06033	ITIH3	Inter-alpha-trypsin inhibitor heavy chain H3	ESPGNVQIVNGYFVHFFAPQGLPVVPK	F1	3	257	283
ITIH3_HUMAN	Q06033	ITIH3	Inter-alpha-trypsin inhibitor heavy chain H3	EVSFDVELPK	F2	2	76	85
ITIH4_HUMAN	Q14624	ITIH4	Inter-alpha-trypsin inhibitor heavy chain H4	AISGGSIQIENGYFVHYFAPEGLTTMPK	F1	3	246	273
ITIH4_HUMAN	Q14624	ITIH4	Inter-alpha-trypsin inhibitor heavy chain H4	ETLFSVMPGLK	F3	2	816	826
ITIH4_HUMAN	Q14624	ITIH4	Inter-alpha-trypsin inhibitor heavy chain H4	FKPTLSQQQK	F3	2	215	224
ITIH4_HUMAN	Q14624	ITIH4	Inter-alpha-trypsin inhibitor heavy chain H4	FKPTLSQQQK	F3	3	215	224
ITIH4_HUMAN	Q14624	ITIH4	Inter-alpha-trypsin inhibitor heavy chain H4	FSSHVGGTLGQFYQEVLWGSPAASDDGR	F1	3	867	894
ITIH4_HUMAN	Q14624	ITIH4	Inter-alpha-trypsin inhibitor heavy chain H4	ITFELVYEELLKR	F1	3	140	152
ITIH4_HUMAN	Q14624	ITIH4	Inter-alpha-trypsin inhibitor heavy chain H4	LALDNGGLAR	F2	2	429	438
ITIH4_HUMAN	Q14624	ITIH4	Inter-alpha-trypsin inhibitor heavy chain H4	LDYQEGPPGVEISCWSVEL	F3	2	912	930
ITIH4_HUMAN	Q14624	ITIH4	Inter-alpha-trypsin inhibitor heavy chain H4	LGVYELLLK	F1	2	154	162
ITIH4_HUMAN	Q14624	ITIH4	Inter-alpha-trypsin inhibitor heavy chain H4	LGVYELLLK	F3	2	154	162
ITIH4_HUMAN	Q14624	ITIH4	Inter-alpha-trypsin inhibitor heavy chain H4	MNFRPGVLSSR	F1	2	658	668
ITIH4_HUMAN	Q14624	ITIH4	Inter-alpha-trypsin inhibitor heavy chain H4	MNFRPGVLSSR	F1	3	658	668
ITIH4_HUMAN	Q14624	ITIH4	Inter-alpha-trypsin inhibitor heavy chain H4	NPLVWVHASPEHVVVTR	F1	2	789	805
ITIH4_HUMAN	Q14624	ITIH4	Inter-alpha-trypsin inhibitor heavy chain H4	NPLVWVHASPEHVVVTR	F1	3	789	805
ITIH4_HUMAN	Q14624	ITIH4	Inter-alpha-trypsin inhibitor heavy chain H4	NPLVWVHASPEHVVVTR	F3	3	789	805
ITIH4_HUMAN	Q14624	ITIH4	Inter-alpha-trypsin inhibitor heavy chain H4	QGPVNLLSDPEQGVEVTGQYER	F2	2	754	775
ITIH4_HUMAN	Q14624	ITIH4	Inter-alpha-trypsin inhibitor heavy chain H4	RLGVYELLLK	F1	2	153	162
ITIH4_HUMAN	Q14624	ITIH4	Inter-alpha-trypsin inhibitor heavy chain H4	SPEQQETVLDGNLIIR	F2	2	225	240
ITIH4_HUMAN	Q14624	ITIH4	Inter-alpha-trypsin inhibitor heavy chain H4	SPEQQETVLDGNLIIR	F2	3	225	240
ITIH4_HUMAN	Q14624	ITIH4	Inter-alpha-trypsin inhibitor heavy chain H4	TGLLLLSDPDK	F3	2	832	842
ITIH4_HUMAN	Q14624	ITIH4	Inter-alpha-trypsin inhibitor heavy chain H4	VRPQQLVK	F2	2	163	170
ITIH4_HUMAN	Q14624	ITIH4	Inter-alpha-trypsin inhibitor heavy chain H4	VRPQQLVK	F3	2	163	170
ITIH4_HUMAN	Q14624	ITIH4	Inter-alpha-trypsin inhibitor heavy chain H4	VTIGLLFWDGR	F1	2	843	853
ITIH4_HUMAN	Q14624	ITIH4	Inter-alpha-trypsin inhibitor heavy chain H4	WKETLFSVMPGLK	F1	2	814	826
ITIH4_HUMAN	Q14624	ITIH4	Inter-alpha-trypsin inhibitor heavy chain H4	WKETLFSVMPGLK	F1	3	814	826
ITIH4_HUMAN	Q14624	ITIH4	Inter-alpha-trypsin inhibitor heavy chain H4	YYLQGAK	F3	2	627	633
K1C10_HUMAN	P13645	KRT10	Keratin, type I cytoskeletal 10	ELTTEIDNNIEQISSYK	F3	2	346	362
K1C10_HUMAN	P13645	KRT10	Keratin, type I cytoskeletal 10	QSVEADINGLRR	F1	2	246	257
K1C10_HUMAN	P13645	KRT10	Keratin, type I cytoskeletal 10	SLLEGEGSSGGGGR	F1	2	451	464
K1C9_HUMAN	P35527	KRT9	Keratin, type I cytoskeletal 9	QEYEQLIAK	F2	2	328	336
K22E_HUMAN	P35908	KRT2	Keratin, type II cytoskeletal 2 epidermal	VLYDAEISQIHQSVTDTNVILSMDNSR	F3	3	315	341
K2C1_HUMAN	P04264	KRT1	Keratin, type II cytoskeletal 1	QISNLQQSISDAEQR	F2	2	418	432
K2C1_HUMAN	P04264	KRT1	Keratin, type II cytoskeletal 1	QISNLQQSISDAEQR	F2	3	418	432
K2C1_HUMAN	P04264	KRT1	Keratin, type II cytoskeletal 1	TLLEGEESR	F2	2	484	492
KAD1_HUMAN	P00568	AK1	Adenylate kinase isoenzyme 1	IGQPTLLLYVDAGPETMTQR	F3	2	109	128
KAIN_HUMAN	P29622	SERPINA4	Kallistatin	ALWEKPFISSR	F1	2	217	227
KAIN_HUMAN	P29622	SERPINA4	Kallistatin	FYYLIASETPGK	F1	2	62	73
KAIN_HUMAN	P29622	SERPINA4	Kallistatin	GFQHLLHTLNLPGHGLETR	F1	3	120	138
KAIN_HUMAN	P29622	SERPINA4	Kallistatin	GFQHLLHTLNLPGHGLETR	F1	4	120	138
KAIN_HUMAN	P29622	SERPINA4	Kallistatin	IVDLVSELK	F1	2	194	202
KAIN_HUMAN	P29622	SERPINA4	Kallistatin	LFHTNFYDTVGTIQLINDHVK	F1	3	167	187
KAIN_HUMAN	P29622	SERPINA4	Kallistatin	LFHTNFYDTVGTIQLINDHVK	F1	4	167	187
KAIN_HUMAN	P29622	SERPINA4	Kallistatin	VGSALFLSHNLK	F1	2	139	150
KAIN_HUMAN	P29622	SERPINA4	Kallistatin	VGSALFLSHNLK	F1	3	139	150
KAIN_HUMAN	P29622	SERPINA4	Kallistatin	WADLSGITK	F3	2	345	353
KAIN_HUMAN	P29622	SERPINA4	Kallistatin	WNNLLR	F1	2	301	306
KELL_HUMAN	P23276	KEL	Kell blood group glycoprotein	LFQMVTIDQLK	F1	2	298	308
KLKB1_HUMAN	P03952	KLKB1	Plasma kallikrein	CLLFSFLPASSINDMEK	F1	2	57	73
KLKB1_HUMAN	P03952	KLKB1	Plasma kallikrein	DSVTGTLPK	F2	2	81	89
KLKB1_HUMAN	P03952	KLKB1	Plasma kallikrein	GEIQNILQK	F2	2	529	537
KLKB1_HUMAN	P03952	KLKB1	Plasma kallikrein	IAYGTQGSSGYSLR	F3	2	360	373
KLKB1_HUMAN	P03952	KLKB1	Plasma kallikrein	IYSGILNLSDITK	F1	2	447	459
KNG1_HUMAN	P01042	KNG1	Kininogen-1	DIPTNSPELEETLTHTITK	F2	3	270	288
KNG1_HUMAN	P01042	KNG1	Kininogen-1	ENFLFLTPDCK	F3	2	209	219
KNG1_HUMAN	P01042	KNG1	Kininogen-1	FSVATQTCQITPAEGPVVTAQYDCLGCVHPISTQSPDLEPILR	F3	4	119	161
KNG1_HUMAN	P01042	KNG1	Kininogen-1	IYPTVNCQPLGMISLMK	F1	2	364	380
KNG1_HUMAN	P01042	KNG1	Kininogen-1	LGQSLDCNAEVYVVPWEK	F1	2	345	362
KNG1_HUMAN	P01042	KNG1	Kininogen-1	LGQSLDCNAEVYVVPWEK	F3	2	345	362
KNG1_HUMAN	P01042	KNG1	Kininogen-1	QVVAGLNFR	F3	2	188	196
KNG1_HUMAN	P01042	KNG1	Kininogen-1	SLWNGDTGECTDNAYIDIQLR	F3	2	220	240
KNG1_HUMAN	P01042	KNG1	Kininogen-1	YNSQNQSNNQFVLYR	F1	2	44	58
KNG1_HUMAN	P01042	KNG1	Kininogen-1	YNSQNQSNNQFVLYR	F3	2	44	58
KPYM_HUMAN	P14618	PKM	Pyruvate kinase PKM	AGKPVICATQMLESMIK	F1	3	320	336
KV116_HUMAN	P04430	IGKV1-16	Immunoglobulin kappa variable 1-16	ASQGISNYLAWFQQKPGK	F1	3	47	64
KV320_HUMAN	P01619	IGKV3-20	Immunoglobulin kappa variable 3-20	LLIYGASSR	F3	2	67	75
LG3BP_HUMAN	Q08380	LGALS3BP	Galectin-3-binding protein	ALMLCEGLFVADVTDFEGWK	F1	2	522	541
LG3BP_HUMAN	Q08380	LGALS3BP	Galectin-3-binding protein	ELSEALGQIFDSQR	F3	2	138	151
LG3BP_HUMAN	Q08380	LGALS3BP	Galectin-3-binding protein	SDLAVPSELALLK	F3	2	311	323
LG3BP_HUMAN	Q08380	LGALS3BP	Galectin-3-binding protein	TLQALEFHTVPFQLLAR	F1	2	377	393
LG3BP_HUMAN	Q08380	LGALS3BP	Galectin-3-binding protein	TLQALEFHTVPFQLLAR	F1	3	377	393
LGUL_HUMAN	Q04760	GLO1	Lactoylglutathione lyase	DFLLQQTMLR	F3	2	29	38
LKHA4_HUMAN	P09960	LTA4H	Leukotriene A-4 hydrolase	LVVDLTDIDPDVAYSSVPYEK	F3	2	366	386
LKHA4_HUMAN	P09960	LTA4H	Leukotriene A-4 hydrolase	WEDAIPLALK	F3	2	548	557
LRP1_HUMAN	Q07954	LRP1	Prolow-density lipoprotein receptor-related protein 1	YVVISQGLDKPR	F3	2	2000	2011
LTBP1_HUMAN	Q14766	LTBP1	Latent-transforming growth factor beta-binding protein 1	EEPVEALTFSR	F2	2	778	788
LYVE1_HUMAN	Q9Y5Y7	LYVE1	Lymphatic vessel endothelial hyaluronic acid receptor 1	LLGLSLAGK	F1	2	63	71
MA2A1_HUMAN	Q16706	MAN2A1	Alpha-mannosidase 2	ITANLFR	F1	2	975	981
MA2A1_HUMAN	Q16706	MAN2A1	Alpha-mannosidase 2	ITANLFR	F3	2	975	981
MASP1_HUMAN	P48740	MASP1	Mannan-binding lectin serine protease 1	DNVEMDTFQIECLK	F2	2	338	351
MASP1_HUMAN	P48740	MASP1	Mannan-binding lectin serine protease 1	DQVLVSCDTGYK	F2	2	323	334
MASP1_HUMAN	P48740	MASP1	Mannan-binding lectin serine protease 1	DSDLLSPSDFK	F2	2	505	515
MASP2_HUMAN	O00187	MASP2	Mannan-binding lectin serine protease 2	VLATLCGQESTDTER	F2	2	85	99
MAT2B_HUMAN	Q9NZL9	MAT2B	Methionine adenosyltransferase 2 subunit beta	LEESAVTVMFDK	F3	2	192	203
MBL2_HUMAN	P11226	MBL2	Mannose-binding protein C	WLTFSLGK	F1	2	125	132
MNDA_HUMAN	P41218	MNDA	Myeloid cell nuclear differentiation antigen	VFDINLK	F3	2	251	257
MOES_HUMAN	P26038	MSN	Moesin	TIGLREVWFFGLQYQDTK	F2	2	36	53
MRC1_HUMAN	P22897	MRC1	Macrophage mannose receptor 1	TGIAGGLWDVLK	F1	2	605	616
MRP7_HUMAN	Q5T3U5	ABCC10	ATP-binding cassette sub-family C member 10	SSLLLVLFR	F1	2	1287	1295
MTPN_HUMAN	P58546	MTPN	Myotrophin	KPLHYAADCGQLEILEFLLLK	F1	3	37	57
MUC18_HUMAN	P43121	MCAM	Cell surface glycoprotein MUC18	RTLIFR	F3	2	70	75
MY18B_HUMAN	Q8IUG5	MYO18B	Unconventional myosin-XVIIIb	AKLPPVCR	F2	2	1134	1141
MYH9_HUMAN	P35579	MYH9	Myosin-9	ALELDSNLYR	F2	2	746	755
MYH9_HUMAN	P35579	MYH9	Myosin-9	RALEQQVEEMK	F2	2	1528	1538
MYH9_HUMAN	P35579	MYH9	Myosin-9	TEMEDLMSSK	F2	2	1504	1513
MYH9_HUMAN	P35579	MYH9	Myosin-9	VIQYLAYVASSHK	F1	3	187	199
NCAM1_HUMAN	P13591	NCAM1	Neural cell adhesion molecule 1	FFLCQVAGDAK	F1	2	38	48
NCHL1_HUMAN	O00533	CHL1	Neural cell adhesion molecule L1-like protein	MPMKLTVNSSNSIK	F3	3	218	231
NEDD8_HUMAN	Q15843	NEDD8	NEDD8	ILGGSVLHLVLALR	F1	3	61	74
NPC2_HUMAN	P61916	NPC2	NPC intracellular cholesterol transporter 2	AVVHGILMGVPVPFPIPEPDGCK	F1	3	72	94
NRP1_HUMAN	O14786	NRP1	Neuropilin-1	YDRLEIWDGFPDVGPHIGR	F1	4	208	226
NRP1_HUMAN	O14786	NRP1	Neuropilin-1	YDRLEIWDGFPDVGPHIGR	F3	4	208	226
PA1B2_HUMAN	P68402	PAFAH1B2	Platelet-activating factor acetylhydrolase IB subunit alpha2	NAKVNQLLK	F1	2	153	161
PAI1_HUMAN	P05121	SERPINE1	Plasminogen activator inhibitor 1	LVQGFMPHFFR	F1	3	128	138
PCOC1_HUMAN	Q15113	PCOLCE	Procollagen C-endopeptidase enhancer 1	YDALEVFAGSGTSGQR	F3	2	92	107
PCYOX_HUMAN	Q9UHG3	PCYOX1	Prenylcysteine oxidase 1	IFSQETLTK	F3	2	407	415
PEDF_HUMAN	P36955	SERPINF1	Pigment epithelium-derived factor	ALYYDLISSPDIHGTYK	F3	2	107	123
PEDF_HUMAN	P36955	SERPINF1	Pigment epithelium-derived factor	ALYYDLISSPDIHGTYK	F3	3	107	123
PEDF_HUMAN	P36955	SERPINF1	Pigment epithelium-derived factor	EIPDEISILLLGVAHFK	F1	3	198	214
PEDF_HUMAN	P36955	SERPINF1	Pigment epithelium-derived factor	ELLDTVTAPQK	F2	2	124	134
PEDF_HUMAN	P36955	SERPINF1	Pigment epithelium-derived factor	LAAAVSNFGYDLYR	F1	2	54	67
PEDF_HUMAN	P36955	SERPINF1	Pigment epithelium-derived factor	LAAAVSNFGYDLYR	F3	2	54	67
PEDF_HUMAN	P36955	SERPINF1	Pigment epithelium-derived factor	LDLQEINNWVQAQMK	F1	2	175	189
PEDF_HUMAN	P36955	SERPINF1	Pigment epithelium-derived factor	TVQAVLTVPK	F1	2	307	316
PEDF_HUMAN	P36955	SERPINF1	Pigment epithelium-derived factor	TVQAVLTVPK	F3	2	307	316
PEDF_HUMAN	P36955	SERPINF1	Pigment epithelium-derived factor	YGLDSDLSCK	F2	2	253	262
PGBM_HUMAN	P98160	HSPG2	Basement membrane-specific heparan sulfate proteoglycan core protein	LVSEDPINDGEWHR	F2	3	4282	4295
PGRP2_HUMAN	Q96PD5	PGLYRP2	N-acetylmuramoyl-L-alanine amidase	AGLLRPDYALLGHR	F1	2	510	523
PGRP2_HUMAN	Q96PD5	PGLYRP2	N-acetylmuramoyl-L-alanine amidase	AGLLRPDYALLGHR	F1	3	510	523
PGRP2_HUMAN	Q96PD5	PGLYRP2	N-acetylmuramoyl-L-alanine amidase	AGLLRPDYALLGHR	F3	3	510	523
PGRP2_HUMAN	Q96PD5	PGLYRP2	N-acetylmuramoyl-L-alanine amidase	GWHWVGAHTLGHNSR	F1	3	462	476
PGRP2_HUMAN	Q96PD5	PGLYRP2	N-acetylmuramoyl-L-alanine amidase	TFTLLDPK	F3	2	257	264
PHLD_HUMAN	P80108	GPLD1	Phosphatidylinositol-glycan-specific phospholipase D	AQYVLISPEASSR	F3	2	787	799
PHLD_HUMAN	P80108	GPLD1	Phosphatidylinositol-glycan-specific phospholipase D	ETTLGDMTGK	F1	2	765	774
PHLD_HUMAN	P80108	GPLD1	Phosphatidylinositol-glycan-specific phospholipase D	TLLLVGSPTWK	F1	2	593	603
PHLD_HUMAN	P80108	GPLD1	Phosphatidylinositol-glycan-specific phospholipase D	VAFLTVTLHQGGATR	F1	2	679	693
PIGR_HUMAN	P01833	PIGR	Polymeric immunoglobulin receptor	LVSLTLNLVTR	F1	2	526	536
PLF4_HUMAN	P02776	PF4	Platelet factor 4	ICLDLQAPLYK	F3	2	82	92
PLMN_HUMAN	P00747	PLG	Plasminogen	DVVLFEK	F2	2	90	96
PLMN_HUMAN	P00747	PLG	Plasminogen	FGMHFCGGTLISPEWVLTAAHCLEK	F1	3	602	626
PLMN_HUMAN	P00747	PLG	Plasminogen	FGMHFCGGTLISPEWVLTAAHCLEK	F1	4	602	626
PLMN_HUMAN	P00747	PLG	Plasminogen	FSPATHPSEGLEENYCR	F1	3	137	153
PLMN_HUMAN	P00747	PLG	Plasminogen	FSPATHPSEGLEENYCR	F2	2	137	153
PLMN_HUMAN	P00747	PLG	Plasminogen	FSPATHPSEGLEENYCR	F3	2	137	153
PLMN_HUMAN	P00747	PLG	Plasminogen	FSPATHPSEGLEENYCR	F3	3	137	153
PLMN_HUMAN	P00747	PLG	Plasminogen	KLYDYCDVPQCAAPSFDCGKPQVEPK	F3	3	550	575
PLMN_HUMAN	P00747	PLG	Plasminogen	KLYDYCDVPQCAAPSFDCGKPQVEPK	F3	4	550	575
PLMN_HUMAN	P00747	PLG	Plasminogen	LFLEPTR	F1	2	657	663
PLMN_HUMAN	P00747	PLG	Plasminogen	LFLEPTR	F3	2	657	663
PLMN_HUMAN	P00747	PLG	Plasminogen	LFLEPTRK	F1	2	657	664
PLMN_HUMAN	P00747	PLG	Plasminogen	LFLEPTRK	F3	2	657	664
PLMN_HUMAN	P00747	PLG	Plasminogen	LSSPAVITDK	F2	2	671	680
PLMN_HUMAN	P00747	PLG	Plasminogen	LYDYCDVPQCAAPSFDCGKPQVEPK	F1	3	551	575
PLMN_HUMAN	P00747	PLG	Plasminogen	LYDYCDVPQCAAPSFDCGKPQVEPK	F3	3	551	575
PLMN_HUMAN	P00747	PLG	Plasminogen	LYDYCDVPQCAAPSFDCGKPQVEPKK	F3	4	551	576
PLMN_HUMAN	P00747	PLG	Plasminogen	QLGAGSIEECAAK	F2	2	40	52
PLMN_HUMAN	P00747	PLG	Plasminogen	RWELCDIPR	F1	2	253	261
PLMN_HUMAN	P00747	PLG	Plasminogen	RWELCDIPR	F3	2	253	261
PLMN_HUMAN	P00747	PLG	Plasminogen	RWELCDIPR	F3	3	253	261
PLMN_HUMAN	P00747	PLG	Plasminogen	RYDYCDILECEEECMHCSGENYDGK	F2	3	172	196
PLMN_HUMAN	P00747	PLG	Plasminogen	TECFITGWGETQGTFGAGLLK	F1	2	697	717
PLMN_HUMAN	P00747	PLG	Plasminogen	TMSGLECQAWDSQSPHAHGYIPSK	F3	3	200	223
PLMN_HUMAN	P00747	PLG	Plasminogen	TMSGLECQAWDSQSPHAHGYIPSK	F3	4	200	223
PLMN_HUMAN	P00747	PLG	Plasminogen	TPENYPNAGLTMNYCR	F2	2	412	427
PLMN_HUMAN	P00747	PLG	Plasminogen	TPENYPNAGLTMNYCR	F3	2	412	427
PLMN_HUMAN	P00747	PLG	Plasminogen	VILGAHQEVNLEPHVQEIEVSR	F1	3	635	656
PLMN_HUMAN	P00747	PLG	Plasminogen	VILGAHQEVNLEPHVQEIEVSR	F1	4	635	656
PLMN_HUMAN	P00747	PLG	Plasminogen	VILGAHQEVNLEPHVQEIEVSR	F3	3	635	656
PLMN_HUMAN	P00747	PLG	Plasminogen	VILGAHQEVNLEPHVQEIEVSR	F3	4	635	656
PLMN_HUMAN	P00747	PLG	Plasminogen	VIPACLPSPNYVVADR	F3	2	681	696
PLMN_HUMAN	P00747	PLG	Plasminogen	VQSTELCAGHLAGGTDSCQGDSGGPLVCFEK	F1	3	739	769
PLMN_HUMAN	P00747	PLG	Plasminogen	VQSTELCAGHLAGGTDSCQGDSGGPLVCFEKDK	F3	4	739	771
PLMN_HUMAN	P00747	PLG	Plasminogen	VVGGCVAHPHSWPWQVSLR	F1	2	581	599
PLMN_HUMAN	P00747	PLG	Plasminogen	VVGGCVAHPHSWPWQVSLR	F1	3	581	599
PLMN_HUMAN	P00747	PLG	Plasminogen	VVGGCVAHPHSWPWQVSLR	F1	4	581	599
PLMN_HUMAN	P00747	PLG	Plasminogen	WELCDIPR	F2	2	254	261
PLMN_HUMAN	P00747	PLG	Plasminogen	WELCDIPR	F3	2	254	261
PLMN_HUMAN	P00747	PLG	Plasminogen	WEYCNLK	F1	2	446	452
PLMN_HUMAN	P00747	PLG	Plasminogen	YDYCDILECEEECMHCSGENYDGK	F2	3	173	196
PLMN_HUMAN	P00747	PLG	Plasminogen	YEFLNGR	F1	2	732	738
PLMN_HUMAN	P00747	PLG	Plasminogen	YEFLNGR	F3	2	732	738
PLMN_HUMAN	P00747	PLG	Plasminogen	YILQGVTSWGLGCARPNKPGVYVR	F1	3	772	795
PLMN_HUMAN	P00747	PLG	Plasminogen	YILQGVTSWGLGCARPNKPGVYVR	F1	4	772	795
PLSL_HUMAN	P13796	LCP1	Plastin-2	YTLNILEEIGGGQK	F3	2	502	515
PNPH_HUMAN	P00491	PNP	Purine nucleoside phosphorylase	FEVGDIMLIR	F3	2	124	133
PON1_HUMAN	P27169	PON1	Serum paraoxonase/arylesterase 1	IQNILTEEPK	F2	2	307	316
PON1_HUMAN	P27169	PON1	Serum paraoxonase/arylesterase 1	YVYIAELLAHK	F1	3	234	244
PRDX2_HUMAN	P32119	PRDX2	Peroxiredoxin-2	RLSEDYGVLK	F2	2	110	119
PRDX2_HUMAN	P32119	PRDX2	Peroxiredoxin-2	RLSEDYGVLK	F3	2	110	119
PRG4_HUMAN	Q92954	PRG4	Proteoglycan 4	GFGGLTGQIVAALSTAK	F1	2	1235	1251
PRG4_HUMAN	Q92954	PRG4	Proteoglycan 4	GLPNVVTSAISLPNIR	F1	2	1345	1360
PRG4_HUMAN	Q92954	PRG4	Proteoglycan 4	GLPNVVTSAISLPNIR	F1	3	1345	1360
PRG4_HUMAN	Q92954	PRG4	Proteoglycan 4	GVLHNEVK	F2	2	1331	1338
PRG4_HUMAN	Q92954	PRG4	Proteoglycan 4	VPNQGIIINPMLSDETNICNGKPVDGLTTLR	F3	3	1128	1158
PROC_HUMAN	P04070	PROC	Vitamin K-dependent protein C	RGDSPWQVVLLDSK	F3	3	220	233
PROC_HUMAN	P04070	PROC	Vitamin K-dependent protein C	STTDNDIALLHLAQPATLSQTIVPICLPDSGLAER	F1	3	294	328
PROC_HUMAN	P04070	PROC	Vitamin K-dependent protein C	TFVLNFIK	F1	2	357	364
PROC_HUMAN	P04070	PROC	Vitamin K-dependent protein C	WELDLDIK	F3	2	276	283
PROC_HUMAN	P04070	PROC	Vitamin K-dependent protein C	YLDWIHGHIR	F1	3	441	450
PROP_HUMAN	P27918	CFP	Properdin	HCYSIQHCPLK	F3	3	369	379
PROP_HUMAN	P27918	CFP	Properdin	RPCLHVPACKDPEEEEL	F2	3	453	469
PROS_HUMAN	P07225	PROS1	Vitamin K-dependent protein S	EAVMDINKPGPLFKPENGLLETK	F3	3	402	424
PROS_HUMAN	P07225	PROS1	Vitamin K-dependent protein S	EAVMDINKPGPLFKPENGLLETK	F3	4	402	424
PROS_HUMAN	P07225	PROS1	Vitamin K-dependent protein S	IETISHEDLQR	F2	2	592	602
PROS_HUMAN	P07225	PROS1	Vitamin K-dependent protein S	IETISHEDLQR	F2	3	592	602
PROS_HUMAN	P07225	PROS1	Vitamin K-dependent protein S	NNLELSTPLK	F2	2	582	591
PROS_HUMAN	P07225	PROS1	Vitamin K-dependent protein S	SFQTGLFTAAR	F1	2	91	101
PROZ_HUMAN	P22891	PROZ	Vitamin K-dependent protein Z	YSLWFK	F1	2	391	396
PSA5_HUMAN	P28066	PSMA5	Proteasome subunit alpha type-5	LNATNIELATVQPGQNFHMFTK	F1	3	210	231
PSB1_HUMAN	P20618	PSMB1	Proteasome subunit beta type-1	AGGSASAMLQPLLDNQVGFK	F3	2	165	184
PTGDS_HUMAN	P41222	PTGDS	Prostaglandin-H2 D-isomerase	KAALSMCK	F1	2	59	66
PTGDS_HUMAN	P41222	PTGDS	Prostaglandin-H2 D-isomerase	TMLLQPAGSLGSYSYR	F3	2	93	108
PUR9_HUMAN	P31939	ATIC	Bifunctional purine biosynthesis protein ATIC	DVSELTGFPEMLGGR	F3	2	50	64
PZP_HUMAN	P20742	PZP	Pregnancy zone protein	ATVLNYLPK	F1	2	818	826
PZP_HUMAN	P20742	PZP	Pregnancy zone protein	DLFHCVSFTLPR	F1	3	81	92
PZP_HUMAN	P20742	PZP	Pregnancy zone protein	EILNSLDK	F2	2	1171	1178
PZP_HUMAN	P20742	PZP	Pregnancy zone protein	ISASSEVAFLSIQIK	F1	2	93	107
PZP_HUMAN	P20742	PZP	Pregnancy zone protein	ISASSEVAFLSIQIK	F3	2	93	107
PZP_HUMAN	P20742	PZP	Pregnancy zone protein	MVSGFIPLKPTVK	F1	2	1391	1403
PZP_HUMAN	P20742	PZP	Pregnancy zone protein	MVSGFIPLKPTVK	F1	3	1391	1403
PZP_HUMAN	P20742	PZP	Pregnancy zone protein	NELIPLIYLENPR	F3	2	158	170
PZP_HUMAN	P20742	PZP	Pregnancy zone protein	QAMGELSELSFHYLIMAK	F1	3	481	498
PZP_HUMAN	P20742	PZP	Pregnancy zone protein	SLFTDLVAEK	F3	2	71	80
PZP_HUMAN	P20742	PZP	Pregnancy zone protein	SSGSLLNNAIK	F2	2	1088	1098
PZP_HUMAN	P20742	PZP	Pregnancy zone protein	TLLVEAEGIEQEK	F2	2	908	920
PZP_HUMAN	P20742	PZP	Pregnancy zone protein	YNILPEKEDSPFALK	F3	3	1336	1350
QSOX1_HUMAN	O00391	QSOX1	Sulfhydryl oxidase 1	LEEIDGFFAR	F3	2	173	182
QSOX1_HUMAN	O00391	QSOX1	Sulfhydryl oxidase 1	SFYTAYLQR	F3	2	257	265
RARR2_HUMAN	Q99969	RARRES2	Retinoic acid receptor responder protein 2	EAEEHQETQCLRVQR	F3	2	126	140
RASL1_HUMAN	O95294	RASAL1	RasGAP-activating-like protein 1	ELWMAPLHPFLLQCVSR	F3	2	521	537
RET4_HUMAN	P02753	RBP4	Retinol-binding protein 4	KDPEGLFLQDNIVAEFSVDETGQMSATAK	F3	3	48	76
RET4_HUMAN	P02753	RBP4	Retinol-binding protein 4	LIVHNGYCDGR	F1	3	185	195
RET4_HUMAN	P02753	RBP4	Retinol-binding protein 4	LIVHNGYCDGR	F3	3	185	195
RET4_HUMAN	P02753	RBP4	Retinol-binding protein 4	LLNLDGTCADSYSFVFSR	F1	2	140	157
RET4_HUMAN	P02753	RBP4	Retinol-binding protein 4	QEELCLAR	F2	2	174	181
RET4_HUMAN	P02753	RBP4	Retinol-binding protein 4	QRQEELCLAR	F2	3	172	181
RET4_HUMAN	P02753	RBP4	Retinol-binding protein 4	YWGVASFLQK	F1	2	108	117
ROA2_HUMAN	P22626	HNRNPA2B1	Heterogeneous nuclear ribonucleoproteins A2/B1	LFIGGLSFETTEESLR	F1	2	23	38
SAA4_HUMAN	P35542	SAA4	Serum amyloid A-4 protein	EALQGVGDMGR	F2	2	27	37
SAMP_HUMAN	P02743	APCS	Serum amyloid P-component	AYSLFSYNTQGR	F3	2	65	76
SAMP_HUMAN	P02743	APCS	Serum amyloid P-component	DNELLVYK	F2	2	77	84
SAMP_HUMAN	P02743	APCS	Serum amyloid P-component	GYVIIKPLVWV	F1	2	213	223
SAMP_HUMAN	P02743	APCS	Serum amyloid P-component	IVLGQEQDSYGGK	F1	2	150	162
SAMP_HUMAN	P02743	APCS	Serum amyloid P-component	IVLGQEQDSYGGK	F2	2	150	162
SEPP1_HUMAN	P49908	SELENOP	Selenoprotein P	LPTDSELAPR	F2	2	289	298
SPA11_HUMAN	Q86U17	SERPINA11	Serpin A11	SLLHTLALPSPK	F1	3	121	132
SPRL1_HUMAN	Q14515	SPARCL1	SPARC-like protein 1	ASLVPMEHCITR	F3	3	618	629
SPTA1_HUMAN	P02549	SPTA1	Spectrin alpha chain, erythrocytic 1	ADVVEAWIADKETSLK	F3	3	1937	1952
SPTA1_HUMAN	P02549	SPTA1	Spectrin alpha chain, erythrocytic 1	AYFLDGSLLK	F1	2	2178	2187
SPTA1_HUMAN	P02549	SPTA1	Spectrin alpha chain, erythrocytic 1	LPEITDLKDK	F2	2	1985	1994
SPTA1_HUMAN	P02549	SPTA1	Spectrin alpha chain, erythrocytic 1	QEAFLENEDLGNSLGSAEALLQK	F3	3	495	517
SPTB1_HUMAN	P11277	SPTB	Spectrin beta chain, erythrocytic	AHLLSAEFGK	F3	2	549	558
SPTB1_HUMAN	P11277	SPTB	Spectrin beta chain, erythrocytic	HLLEVEDLLQK	F1	2	559	569
SPTB1_HUMAN	P11277	SPTB	Spectrin beta chain, erythrocytic	QLMDEKPQFTALVSQK	F3	2	1338	1353
SPTB1_HUMAN	P11277	SPTB	Spectrin beta chain, erythrocytic	RETDDLEQWISEK	F2	2	1697	1709
STC2_HUMAN	O76061	STC2	Stanniocalcin-2	GLHGICMTFLHNAGK	F1	3	80	94
SYNE2_HUMAN	Q8WXH0	SYNE2	Nesprin-2	SLIRLDK	F3	2	1469	1475
TALDO_HUMAN	P37837	TALDO1	Transaldolase	LGGSQEDQIK	F1	2	72	81
TALDO_HUMAN	P37837	TALDO1	Transaldolase	SYEPLEDPGVK	F1	2	205	215
TBB1_HUMAN	Q9H4B7	TUBB1	Tubulin beta-1 chain	AVLEEDEEVTEEAEMEPEDKGH	F1	3	430	451
TCPQ_HUMAN	P50990	CCT8	T-complex protein 1 subunit theta	ILGSGISSSSVLHGMVFK	F1	2	207	224
TENX_HUMAN	P22105	TNXB	Tenascin-X	LLLYGLHHGK	F1	2	1842	1851
TERA_HUMAN	P55072	VCP	Transitional endoplasmic reticulum ATPase	GILLYGPPGTGK	F3	2	240	251
TERA_HUMAN	P55072	VCP	Transitional endoplasmic reticulum ATPase	LDQLIYIPLPDEK	F3	2	639	651
TETN_HUMAN	P05452	CLEC3B	Tetranectin	EQQALQTVCLK	F2	2	63	73
TETN_HUMAN	P05452	CLEC3B	Tetranectin	LDTLAQEVALLK	F3	2	51	62
TETN_HUMAN	P05452	CLEC3B	Tetranectin	SRLDTLAQEVALLK	F3	3	49	62
TFR1_HUMAN	P02786	TFRC	Transferrin receptor protein 1	LVYLVENPGGYVAYSK	F1	2	209	224
TFR1_HUMAN	P02786	TFRC	Transferrin receptor protein 1	LVYLVENPGGYVAYSK	F3	2	209	224
THBG_HUMAN	P05543	SERPINA7	Thyroxine-binding globulin	FSISATYDLGATLLK	F1	2	308	322
THBG_HUMAN	P05543	SERPINA7	Thyroxine-binding globulin	GTEAAAVPEVELSDQPENTFLHPIIQIDR	F3	3	361	389
THBG_HUMAN	P05543	SERPINA7	Thyroxine-binding globulin	GWVDLFVPK	F1	2	299	307
THBG_HUMAN	P05543	SERPINA7	Thyroxine-binding globulin	NALALFVLPK	F1	2	264	273
THRB_HUMAN	P00734	F2	Prothrombin	ELLESYIDGR	F2	2	354	363
THRB_HUMAN	P00734	F2	Prothrombin	ENLDRDIALMK	F2	3	457	467
THRB_HUMAN	P00734	F2	Prothrombin	ETAASLLQAGYK	F3	2	487	498
THRB_HUMAN	P00734	F2	Prothrombin	GQPSVLQVVNLPIVERPVCK	F1	3	518	537
THRB_HUMAN	P00734	F2	Prothrombin	GQPSVLQVVNLPIVERPVCK	F3	2	518	537
THRB_HUMAN	P00734	F2	Prothrombin	GQPSVLQVVNLPIVERPVCK	F3	3	518	537
THRB_HUMAN	P00734	F2	Prothrombin	HQDFNSAVQLVENFCR	F1	2	248	263
THRB_HUMAN	P00734	F2	Prothrombin	HQDFNSAVQLVENFCR	F3	2	248	263
THRB_HUMAN	P00734	F2	Prothrombin	HQDFNSAVQLVENFCR	F3	3	248	263
THRB_HUMAN	P00734	F2	Prothrombin	IVEGSDAEIGMSPWQVMLFR	F1	3	364	383
THRB_HUMAN	P00734	F2	Prothrombin	KPVAFSDYIHPVCLPDR	F3	4	470	486
THRB_HUMAN	P00734	F2	Prothrombin	KPVAFSDYIHPVCLPDRETAASLLQAGYK	F1	3	470	498
THRB_HUMAN	P00734	F2	Prothrombin	KPVAFSDYIHPVCLPDRETAASLLQAGYK	F1	4	470	498
THRB_HUMAN	P00734	F2	Prothrombin	KSPQELLCGASLISDR	F1	3	384	399
THRB_HUMAN	P00734	F2	Prothrombin	KSPQELLCGASLISDR	F3	3	384	399
THRB_HUMAN	P00734	F2	Prothrombin	LAVTTHGLPCLAWASAQAK	F1	3	225	243
THRB_HUMAN	P00734	F2	Prothrombin	LKKPVAFSDYIHPVCLPDR	F1	4	468	486
THRB_HUMAN	P00734	F2	Prothrombin	SEGSSVNLSPPLEQCVPDR	F1	2	199	217
THRB_HUMAN	P00734	F2	Prothrombin	SEGSSVNLSPPLEQCVPDR	F2	2	199	217
THRB_HUMAN	P00734	F2	Prothrombin	VTGWGNLK	F1	2	501	508
THRB_HUMAN	P00734	F2	Prothrombin	VTGWGNLK	F3	2	501	508
THRB_HUMAN	P00734	F2	Prothrombin	VTGWGNLKETWTANVGK	F1	2	501	517
THRB_HUMAN	P00734	F2	Prothrombin	VTGWGNLKETWTANVGK	F1	3	501	517
THRB_HUMAN	P00734	F2	Prothrombin	WVLTAAHCLLYPPWDK	F1	2	400	415
THRB_HUMAN	P00734	F2	Prothrombin	WVLTAAHCLLYPPWDK	F1	3	400	415
TIMP1_HUMAN	P01033	TIMP1	Metalloproteinase inhibitor 1	LQDGLLHITTCSFVAPWNSLSLAQR	F1	3	112	136
TIMP1_HUMAN	P01033	TIMP1	Metalloproteinase inhibitor 1	SEEFLIAGK	F2	2	103	111
TITIN_HUMAN	Q8WZ42	TTN	Titin	ANVTVEARLIK	F1	2	12669	12679
TITIN_HUMAN	Q8WZ42	TTN	Titin	MSFVESTAVLR	F3	2	5275	5285
TLN1_HUMAN	Q9Y490	TLN1	Talin-1	VLVQNAAGSQEK	F2	2	2032	2043
TLN1_HUMAN	Q9Y490	TLN1	Talin-1	VSHVLAALQAGNR	F1	3	1961	1973
TRFE_HUMAN	P02787	TF	Serotransferrin	ADRDQYELLCLDNTR	F2	2	237	251
TRFE_HUMAN	P02787	TF	Serotransferrin	ADRDQYELLCLDNTR	F2	3	237	251
TRFE_HUMAN	P02787	TF	Serotransferrin	AIAANEADAVTLDAGLVYDAYLAPNNLKPVVAEFYGSK	F1	3	70	107
TRFE_HUMAN	P02787	TF	Serotransferrin	AIAANEADAVTLDAGLVYDAYLAPNNLKPVVAEFYGSK	F1	4	70	107
TRFE_HUMAN	P02787	TF	Serotransferrin	ASYLDCIR	F2	2	62	69
TRFE_HUMAN	P02787	TF	Serotransferrin	DLLFRDDTVCLAK	F3	3	647	659
TRFE_HUMAN	P02787	TF	Serotransferrin	DYELLCLDGTR	F2	2	577	587
TRFE_HUMAN	P02787	TF	Serotransferrin	DYELLCLDGTR	F3	2	577	587
TRFE_HUMAN	P02787	TF	Serotransferrin	HSTIFENLANK	F1	2	226	236
TRFE_HUMAN	P02787	TF	Serotransferrin	HSTIFENLANK	F3	2	226	236
TRFE_HUMAN	P02787	TF	Serotransferrin	KDSGFQMNQLR	F2	2	122	132
TRFE_HUMAN	P02787	TF	Serotransferrin	KDSGFQMNQLR	F2	3	122	132
TRFE_HUMAN	P02787	TF	Serotransferrin	KPVEEYANCHLAR	F2	3	588	600
TRFE_HUMAN	P02787	TF	Serotransferrin	LCMGSGLNLCEPNNK	F3	2	516	530
TRFE_HUMAN	P02787	TF	Serotransferrin	TAGWNIPMGLLYNK	F1	2	476	489
TRFE_HUMAN	P02787	TF	Serotransferrin	YLGEEYVK	F2	2	669	676
TSP1_HUMAN	P07996	THBS1	Thrombospondin-1	IEDANLIPPVPDDKFQDLVDAVR	F3	3	61	83
TSP4_HUMAN	P35443	THBS4	Thrombospondin-4	QFLGQMTQLNQLLGEVK	F1	2	222	238
TTHY_HUMAN	P02766	TTR	Transthyretin	ALGISPFHEHAEVVFTANDSGPR	F3	3	101	123
TTHY_HUMAN	P02766	TTR	Transthyretin	ALGISPFHEHAEVVFTANDSGPR	F3	4	101	123
TTHY_HUMAN	P02766	TTR	Transthyretin	TSESGELHGLTTEEEFVEGIYK	F2	3	69	90
TTHY_HUMAN	P02766	TTR	Transthyretin	YTIAALLSPYSYSTTAVVTNPK	F1	2	125	146
TTHY_HUMAN	P02766	TTR	Transthyretin	YTIAALLSPYSYSTTAVVTNPK	F1	3	125	146
TTHY_HUMAN	P02766	TTR	Transthyretin	YTIAALLSPYSYSTTAVVTNPKE	F1	2	125	147
TTHY_HUMAN	P02766	TTR	Transthyretin	YTIAALLSPYSYSTTAVVTNPKE	F1	3	125	147
TUT7_HUMAN	Q5VYS8	TUT7	Terminal uridylyltransferase 7	IQLEPLPPLTPK	F1	2	985	996
UBA1_HUMAN	P22314	UBA1	Ubiquitin-like modifier-activating enzyme 1	AVTLHDQGTAQWADLSSQFYLR	F1	3	98	119
UBP14_HUMAN	P54578	USP14	Ubiquitin carboxyl-terminal hydrolase 14	AQLFALTGVQPAR	F3	2	31	43
UGPA_HUMAN	Q16851	UGP2	UTP--glucose-1-phosphate uridylyltransferase	NENTFLDLTVQQIEHLNK	F3	3	134	151
VINC_HUMAN	P18206	VCL	Vinculin	ELTPQVVSAAR	F2	2	670	680
VINC_HUMAN	P18206	VCL	Vinculin	IPTISTQLK	F3	2	1056	1064
VINC_HUMAN	P18206	VCL	Vinculin	TDAGFTLR	F2	2	1118	1125
VNN1_HUMAN	O95497	VNN1	Pantetheinase	VNFLASNIHYPSK	F1	3	260	272
VNN1_HUMAN	O95497	VNN1	Pantetheinase	VNFLASNIHYPSK	F3	3	260	272
VTDB_HUMAN	P02774	GC	Vitamin D-binding protein	EDFTSLSLVLYSR	F1	2	38	50
VTDB_HUMAN	P02774	GC	Vitamin D-binding protein	EDFTSLSLVLYSR	F3	2	38	50
VTDB_HUMAN	P02774	GC	Vitamin D-binding protein	EFSHLGK	F2	2	31	37
VTDB_HUMAN	P02774	GC	Vitamin D-binding protein	ELSSFIDK	F2	2	395	402
VTDB_HUMAN	P02774	GC	Vitamin D-binding protein	EVVSLTEACCAEGADPDCYDTR	F1	2	66	87
VTDB_HUMAN	P02774	GC	Vitamin D-binding protein	EVVSLTEACCAEGADPDCYDTR	F2	2	66	87
VTDB_HUMAN	P02774	GC	Vitamin D-binding protein	EVVSLTEACCAEGADPDCYDTR	F2	3	66	87
VTDB_HUMAN	P02774	GC	Vitamin D-binding protein	EYANQFMWEYSTNYGQAPLSLLVSYTK	F1	3	154	180
VTDB_HUMAN	P02774	GC	Vitamin D-binding protein	FPSGTFEQVSQLVK	F1	2	52	65
VTDB_HUMAN	P02774	GC	Vitamin D-binding protein	FPSGTFEQVSQLVK	F3	2	52	65
VTDB_HUMAN	P02774	GC	Vitamin D-binding protein	GQELCADYSENTFTEYK	F2	2	403	419
VTDB_HUMAN	P02774	GC	Vitamin D-binding protein	GQELCADYSENTFTEYKK	F2	2	403	420
VTDB_HUMAN	P02774	GC	Vitamin D-binding protein	GQELCADYSENTFTEYKK	F2	3	403	420
VTDB_HUMAN	P02774	GC	Vitamin D-binding protein	HLSLLTTLSNR	F1	2	208	218
VTDB_HUMAN	P02774	GC	Vitamin D-binding protein	HLSLLTTLSNR	F1	3	208	218
VTDB_HUMAN	P02774	GC	Vitamin D-binding protein	HLSLLTTLSNR	F3	2	208	218
VTDB_HUMAN	P02774	GC	Vitamin D-binding protein	KELSSFIDK	F2	2	394	402
VTDB_HUMAN	P02774	GC	Vitamin D-binding protein	KFPSGTFEQVSQLVK	F1	2	51	65
VTDB_HUMAN	P02774	GC	Vitamin D-binding protein	KFPSGTFEQVSQLVK	F1	3	51	65
VTDB_HUMAN	P02774	GC	Vitamin D-binding protein	KFPSGTFEQVSQLVK	F3	2	51	65
VTDB_HUMAN	P02774	GC	Vitamin D-binding protein	KFPSGTFEQVSQLVK	F3	3	51	65
VTDB_HUMAN	P02774	GC	Vitamin D-binding protein	KLCMAALK	F1	2	120	127
VTDB_HUMAN	P02774	GC	Vitamin D-binding protein	KLCMAALK	F3	2	120	127
VTDB_HUMAN	P02774	GC	Vitamin D-binding protein	LCDNLSTK	F2	2	285	292
VTDB_HUMAN	P02774	GC	Vitamin D-binding protein	LCDNLSTK	F3	2	285	292
VTDB_HUMAN	P02774	GC	Vitamin D-binding protein	LCMAALK	F1	2	121	127
VTDB_HUMAN	P02774	GC	Vitamin D-binding protein	LCMAALK	F3	2	121	127
VTDB_HUMAN	P02774	GC	Vitamin D-binding protein	RTHLPEVFLSK	F1	3	353	363
VTDB_HUMAN	P02774	GC	Vitamin D-binding protein	RTHLPEVFLSK	F3	2	353	363
VTDB_HUMAN	P02774	GC	Vitamin D-binding protein	RTHLPEVFLSK	F3	3	353	363
VTDB_HUMAN	P02774	GC	Vitamin D-binding protein	SLGECCDVEDSTTCFNAK	F2	2	371	388
VTDB_HUMAN	P02774	GC	Vitamin D-binding protein	SYLSMVGSCCTSASPTVCFLK	F3	2	181	201
VTDB_HUMAN	P02774	GC	Vitamin D-binding protein	THLPEVFLSK	F1	2	354	363
VTDB_HUMAN	P02774	GC	Vitamin D-binding protein	THLPEVFLSK	F3	2	354	363
VTDB_HUMAN	P02774	GC	Vitamin D-binding protein	VLEPTLK	F1	2	364	370
VTDB_HUMAN	P02774	GC	Vitamin D-binding protein	VLEPTLK	F2	2	364	370
VTDB_HUMAN	P02774	GC	Vitamin D-binding protein	VPTADLEDVLPLAEDITNILSK	F3	2	243	264
VTDB_HUMAN	P02774	GC	Vitamin D-binding protein	VPTADLEDVLPLAEDITNILSK	F3	3	243	264
VTDB_HUMAN	P02774	GC	Vitamin D-binding protein	YTFELSR	F1	2	346	352
VTDB_HUMAN	P02774	GC	Vitamin D-binding protein	YTFELSR	F3	2	346	352
VTNC_HUMAN	P04004	VTN	Vitronectin	FEDGVLDPDYPR	F2	2	230	241
VTNC_HUMAN	P04004	VTN	Vitronectin	GQYCYELDEK	F1	2	177	186
VTNC_HUMAN	P04004	VTN	Vitronectin	GQYCYELDEK	F2	2	177	186
VTNC_HUMAN	P04004	VTN	Vitronectin	GQYCYELDEK	F3	2	177	186
VTNC_HUMAN	P04004	VTN	Vitronectin	SIAQYWLGCPAPGHL	F1	2	464	478
VWF_HUMAN	P04275	VWF	von Willebrand factor	AVVILVTDVSVDSVDAAADAAR	F3	2	1795	1816
VWF_HUMAN	P04275	VWF	von Willebrand factor	ITLLLMASQEPQR	F1	2	1380	1392
WDR1_HUMAN	O75083	WDR1	WD repeat-containing protein 1	FGAVFLWDSGSSVGEITGHNK	F1	3	127	147
WDR43_HUMAN	Q15061	WDR43	WD repeat-containing protein 43	LQGHPNSAVLMVQWLK	F1	2	513	528
ZA2G_HUMAN	P25311	AZGP1	Zinc-alpha-2-glycoprotein	AYLEEECPATLR	F1	2	180	191
ZA2G_HUMAN	P25311	AZGP1	Zinc-alpha-2-glycoprotein	AYLEEECPATLR	F2	2	180	191
ZA2G_HUMAN	P25311	AZGP1	Zinc-alpha-2-glycoprotein	EDIFMETLK	F2	2	94	102
ZA2G_HUMAN	P25311	AZGP1	Zinc-alpha-2-glycoprotein	HVEDVPAFQALGSLNDLQFFR	F1	2	40	60
ZA2G_HUMAN	P25311	AZGP1	Zinc-alpha-2-glycoprotein	HVEDVPAFQALGSLNDLQFFR	F1	3	40	60
ZA2G_HUMAN	P25311	AZGP1	Zinc-alpha-2-glycoprotein	SQPMGLWR	F3	2	68	75
ZFY26_HUMAN	Q68DK2	ZFYVE26	Zinc finger FYVE domain-containing protein 26	NYYHILYELQQFMKDQVR	F3	3	2249	2266
ZPI_HUMAN	Q9UK55	SERPINA10	Protein Z-dependent protease inhibitor	ETSNFGFSLLR	F3	2	78	88
ZPI_HUMAN	Q9UK55	SERPINA10	Protein Z-dependent protease inhibitor	LILVDYILFK	F1	2	230	239
